# Supplementary material for: Unravelling the distribution of vectors of major vector-borne diseases in Koshi Province of Nepal: A concern of expansion in diverse geo-ecological and climatic regions
Source: PLoS Negl Trop Dis. 2026 May 29;20(5):e0013188. doi: 10.1371/journal.pntd.0013188 (PMC13235926; doi:10.1371/journal.pntd.0013188)
Supplement: S1 Data — (XLS) [file pntd.0013188.s004.xls]

## Sheet: DATA
DateofColln	District Name	Municipality	Village Name	Ward no#	HH No.	TypeofHH	SiteofColln	MethodofColln	Collection day	Species	Males	Unfed	Fed	Semi-gravid	Gravid	Female	Total
2023-06-05	Morang	Rangeli UMP	Godhi Tole	6	LT-01	HH	HH	LT	1	Sergentomyia spp.	0	1	0	0	1	2	2
2023-06-05	Morang	Rangeli UMP	Godhi Tole	6	LT-01	HH	HH	LT	1	Anopheles vagus	1	0	1	0	0	1	2
2023-06-05	Morang	Rangeli UMP	Godhi Tole	6	LT-01	HH	HH	LT	1	Culex quinquefasciatus	2	1	0	0	2	3	5
2023-06-05	Morang	Rangeli UMP	Godhi Tole	6	LT-02	HH	HH	LT	1	Sergentomyia spp.	0	0	2	0	0	2	2
2023-06-05	Morang	Rangeli UMP	Godhi Tole	6	LT-02	HH	HH	LT	1	Culex quinquefasciatus	1	0	5	0	0	5	6
2023-06-05	Morang	Rangeli UMP	Godhi Tole	6	LT-03	HH	HH	LT	1	Culex quinquefasciatus	17	41	1	0	5	47	64
2023-06-05	Morang	Rangeli UMP	Godhi Tole	6	LT-03	HH	CS	ASP	1	Culex quinquefasciatus	1	1	12	0	0	13	14
2023-06-05	Morang	Rangeli UMP	Godhi Tole	6	LT-03	HH	HH	LT	1	Phlebotomus argentipes	0	1	0	0	0	1	1
2023-06-05	Morang	Rangeli UMP	Godhi Tole	6	LT-03	HH	HH	LT	1	Sergentomyia spp.	2	1	0	0	0	1	3
2023-06-05	Morang	Rangeli UMP	Godhi Tole	6	LT-03	HH	HH	ASP	1	Sergentomyia spp.	0	2	0	0	0	2	2
2023-06-05	Morang	Rangeli UMP	Godhi Tole	6	LT-03	HH	CS	ASP	1	Sergentomyia spp.	0	0	1	0	0	1	1
2023-06-05	Morang	Rangeli UMP	Godhi Tole	6	LT-04	HH	HH	LT	1	Sergentomyia spp.	0	2	0	0	0	2	2
2023-06-05	Morang	Rangeli UMP	Godhi Tole	6	LT-04	HH	HH	LT	1	Culex quinquefasciatus	17	2	0	1	0	3	20
2023-06-05	Morang	Rangeli UMP	Godhi Tole	6	LT-04	HH	HH	LT	1	Anopheles subpictus	0	2	0	0	0	2	2
2023-06-05	Morang	Rangeli UMP	Godhi Tole	6	LT-04	HH	HH	LT	1	Anopheles vagus	1	1	0	0	0	1	2
2023-06-05	Morang	Rangeli UMP	Godhi Tole	6	LT-04	HH	CS	ASP	1	Anopheles subpictus	1	1	4	0	0	5	6
2023-06-05	Morang	Rangeli UMP	Godhi Tole	6	LT-04	HH	CS	ASP	1	Anopheles vagus	0	0	4	0	0	4	4
2023-06-05	Morang	Rangeli UMP	Godhi Tole	6	LT-04	HH	CS	ASP	1	Culex quinquefasciatus	1	0	0	0	0	0	1
2023-06-05	Morang	Rangeli UMP	Godhi Tole	6	LT-05	HH	CS	ASP	1	Anopheles subpictus	0	0	2	5	0	7	7
2023-06-05	Morang	Rangeli UMP	Godhi Tole	6	LT-05	HH	CS	ASP	1	Phlebotomus argentipes	1	0	0	0	0	0	1
2023-06-05	Morang	Rangeli UMP	Godhi Tole	6	LT-05	HH	CS	ASP	1	Sergentomyia spp.	0	2	0	0	0	2	2
2023-06-05	Morang	Rangeli UMP	Godhi Tole	6	LT-06	HH	CS	ASP	1	Anopheles vagus	0	1	0	0	0	1	1
2023-06-05	Morang	Rangeli UMP	Godhi Tole	6	LT-06	HH	CS	ASP	1	Anopheles subpictus	1	1	3	1	0	5	6
2023-06-05	Morang	Rangeli UMP	Godhi Tole	6	LT-07	HH	HH	LT	1	Anopheles subpictus	0	1	0	0	1	2	2
2023-06-05	Morang	Rangeli UMP	Godhi Tole	6	LT-07	HH	HH	LT	1	Culex quinquefasciatus	10	5	0	0	1	6	16
2023-06-05	Morang	Rangeli UMP	Godhi Tole	6	LT-07	HH	HH	LT	1	Armegeres subalbatus	0	1	0	0	0	1	1
2023-06-05	Morang	Rangeli UMP	Godhi Tole	6	LT-07	HH	CS	ASP	1	Culex quinquefasciatus	1	0	4	0	0	4	5
2023-06-05	Morang	Rangeli UMP	Godhi Tole	6	LT-08	HH	CS	ASP	1	Culex quinquefasciatus	0	1	0	0	0	1	1
2023-06-05	Morang	Rangeli UMP	Godhi Tole	6	LT-09	HH	HH	LT	1	Culex quinquefasciatus	2	4	0	0	3	7	9
2023-06-05	Morang	Rangeli UMP	Godhi Tole	6	LT-09	HH	HH	ASP	1	Culex quinquefasciatus	1	1	0	0	0	1	2
2023-06-05	Morang	Rangeli UMP	Godhi Tole	6	LT-10	HH	HH	ASP	1	Anopheles subpictus	1	1	1	0	0	2	3
2023-06-05	Morang	Rangeli UMP	Godhi Tole	6	LT-10	HH	HH	ASP	1	Culex quinquefasciatus	2	0	0	0	0	0	2
2023-06-05	Morang	Rangeli UMP	Godhi Tole	6	LT-10	HH	HH	ASP	1	Sergentomyia spp.	2	2	0	0	0	2	4
2023-07-05	Morang	Rangeli UMP	Godhi Tole	6	LT-01	HH	HH	LT	2	Anopheles vagus	3	0	0	0	0	0	3
2023-07-05	Morang	Rangeli UMP	Godhi Tole	6	LT-02	HH	HH	LT	2	Culex quinquefasciatus	2	0	0	0	0	0	2
2023-07-05	Morang	Rangeli UMP	Godhi Tole	6	LT-02	HH	HH	ASP	2	Culex quinquefasciatus	0	0	8	0	0	8	8
2023-07-05	Morang	Rangeli UMP	Godhi Tole	6	LT-03	HH	HH	LT	2	Sergentomyia spp.	2	3	0	0	0	3	5
2023-07-05	Morang	Rangeli UMP	Godhi Tole	6	LT-03	HH	HH	LT	2	Anopheles vagus	1	0	0	0	0	0	1
2023-07-05	Morang	Rangeli UMP	Godhi Tole	6	LT-03	HH	HH	LT	2	Anopheles subpictus	0	1	0	0	0	1	1
2023-07-05	Morang	Rangeli UMP	Godhi Tole	6	LT-03	HH	HH	LT	2	Culex quinquefasciatus	9	52	0	0	2	54	63
2023-07-05	Morang	Rangeli UMP	Godhi Tole	6	LT-03	HH	HH	ASP	2	Culex quinquefasciatus	0	0	7	0	1	8	8
2023-07-05	Morang	Rangeli UMP	Godhi Tole	6	LT-04	HH	HH	LT	2	Phlebotomus argentipes	1	0	0	0	0	0	1
2023-07-05	Morang	Rangeli UMP	Godhi Tole	6	LT-04	HH	HH	LT	2	Culex quinquefasciatus	30	8	1	0	6	15	45
2023-07-05	Morang	Rangeli UMP	Godhi Tole	6	LT-04	HH	HH	LT	2	Anopheles subpictus	0	4	0	0	4	8	8
2023-07-05	Morang	Rangeli UMP	Godhi Tole	6	LT-04	HH	HH	LT	2	Anopheles vagus	0	2	0	0	4	6	6
2023-07-05	Morang	Rangeli UMP	Godhi Tole	6	LT-04	HH	HH	ASP	2	Anopheles vagus	1	0	1	0	0	1	2
2023-07-05	Morang	Rangeli UMP	Godhi Tole	6	LT-04	HH	HH	ASP	2	Anopheles subpictus	0	0	10	0	0	10	10
2023-07-05	Morang	Rangeli UMP	Godhi Tole	6	LT-04	HH	HH	ASP	2	Anopheles culicifacies	0	0	1	0	0	1	1
2023-07-05	Morang	Rangeli UMP	Godhi Tole	6	LT-05	HH	HH	LT	2	Phlebotomus argentipes	1	0	2	0	0	2	3
2023-07-05	Morang	Rangeli UMP	Godhi Tole	6	LT-05	HH	HH	LT	2	Anopheles vagus	0	0	0	1	0	1	1
2023-07-05	Morang	Rangeli UMP	Godhi Tole	6	LT-05	HH	HH	LT	2	Anopheles culicifacies	0	1	0	0	0	1	1
2023-07-05	Morang	Rangeli UMP	Godhi Tole	6	LT-05	HH	HH	LT	2	Culex quinquefasciatus	2	3	0	1	0	4	6
2023-07-05	Morang	Rangeli UMP	Godhi Tole	6	LT-05	HH	CS	ASP	2	Anopheles subpictus	0	1	7	0	0	8	8
2023-07-05	Morang	Rangeli UMP	Godhi Tole	6	LT-05	HH	CS	ASP	2	Anopheles annularis	0	0	1	0	0	1	1
2023-07-05	Morang	Rangeli UMP	Godhi Tole	6	LT-06	HH	HH	LT	2	Culex quinquefasciatus	0	18	1	0	0	19	19
2023-07-05	Morang	Rangeli UMP	Godhi Tole	6	LT-06	HH	HH	LT	2	Culex whitei	0	0	2	0	0	2	2
2023-07-05	Morang	Rangeli UMP	Godhi Tole	6	LT-06	HH	CS	ASP	2	Anopheles subpictus	1	1	4	0	0	5	6
2023-07-05	Morang	Rangeli UMP	Godhi Tole	6	LT-07	HH	HH	LT	2	Anopheles subpictus	0	0	0	0	1	1	1
2023-07-05	Morang	Rangeli UMP	Godhi Tole	6	LT-07	HH	HH	LT	2	Anopheles vagus	0	0	1	0	3	4	4
2023-07-05	Morang	Rangeli UMP	Godhi Tole	6	LT-07	HH	HH	LT	2	Culex quinquefasciatus	23	39	1	1	8	49	72
2023-07-05	Morang	Rangeli UMP	Godhi Tole	6	LT-07	HH	HH	LT	2	Armegeres subalbatus	0	1	0	0	0	1	1
2023-07-05	Morang	Rangeli UMP	Godhi Tole	6	LT-07	HH	CS	ASP	2	Anopheles subpictus	0	0	5	1	0	6	6
2023-07-05	Morang	Rangeli UMP	Godhi Tole	6	LT-07	HH	HH	ASP	2	Culex quinquefasciatus	0	3	8	0	0	11	11
2023-07-05	Morang	Rangeli UMP	Godhi Tole	6	LT-08	HH	HH	LT	2	Culex quinquefasciatus	0	7	0	0	1	8	8
2023-07-05	Morang	Rangeli UMP	Godhi Tole	6	LT-08	HH	HH	ASP	2	Culex quinquefasciatus	1	2	0	0	0	2	3
2023-07-05	Morang	Rangeli UMP	Godhi Tole	6	LT-09	HH	HH	LT	2	Anopheles vagus	0	0	0	1	0	1	1
2023-07-05	Morang	Rangeli UMP	Godhi Tole	6	LT-09	HH	HH	LT	2	Culex quinquefasciatus	0	22	1	5	2	30	30
2023-07-05	Morang	Rangeli UMP	Godhi Tole	6	LT-09	HH	HH	ASP	2	Culex quinquefasciatus	0	0	10	0	0	10	10
2023-07-05	Morang	Rangeli UMP	Godhi Tole	6	LT-10	HH	HH	ASP	2	Culex quinquefasciatus	0	1	4	0	0	5	5
2023-08-05	Morang	Pathari Sanischare	Mayalu Chowk	7	LT-01	HH	HH	LT	1	Anopheles vagus	0	0	0	2	0	2	2
2023-08-05	Morang	Pathari Sanischare	Mayalu Chowk	7	LT-01	HH	HH	LT	1	Culex quinquefasciatus	6	32	0	1	1	34	40
2023-08-05	Morang	Pathari Sanischare	Mayalu Chowk	7	LT-01	HH	HH	LT	1	Sergentomyia spp.	0	1	0	0	0	1	1
2023-08-05	Morang	Pathari Sanischare	Mayalu Chowk	7	LT-01	HH	HH	ASP	1	Sergentomyia spp.	1	0	0	0	0	0	1
2023-08-05	Morang	Pathari Sanischare	Mayalu Chowk	7	LT-02	HH	HH	LT	1	Culex quinquefasciatus	0	9	0	3	0	12	12
2023-08-05	Morang	Pathari Sanischare	Mayalu Chowk	7	LT-02	HH	HH	LT	1	Armegeres kesseli	0	1	0	0	0	1	1
2023-08-05	Morang	Pathari Sanischare	Mayalu Chowk	7	LT-02	HH	CS	ASP	1	Anopheles culicifacies	0	0	1	0	0	1	1
2023-08-05	Morang	Pathari Sanischare	Mayalu Chowk	7	LT-03	HH	HH	LT	1	Sergentomyia spp.	1	2	0	0	1	3	4
2023-08-05	Morang	Pathari Sanischare	Mayalu Chowk	7	LT-03	HH	HH	LT	1	Culex quinquefasciatus	0	33	1	0	3	37	37
2023-08-05	Morang	Pathari Sanischare	Mayalu Chowk	7	LT-04	HH	HH	LT	1	Culex quinquefasciatus	0	13	1	0	0	14	14
2023-08-05	Morang	Pathari Sanischare	Mayalu Chowk	7	LT-04	HH	HH	LT	1	Armegeres kesseli	0	1	0	0	0	1	1
2023-08-05	Morang	Pathari Sanischare	Mayalu Chowk	7	LT-04	HH	HH	ASP	1	Culex quinquefasciatus	0	1	0	0	0	1	1
2023-08-05	Morang	Pathari Sanischare	Mayalu Chowk	7	LT-04	HH	HH	ASP	1	Armegeres kesseli	0	0	0	1	0	1	1
2023-08-05	Morang	Pathari Sanischare	Mayalu Chowk	7	LT-04	HH	HH	ASP	1	Anopheles subpictus	0	0	0	0	1	1	1
2023-08-05	Morang	Pathari Sanischare	Mayalu Chowk	7	LT-05	HH	HH	LT	1	Sergentomyia spp.	1	0	0	0	0	0	1
2023-08-05	Morang	Pathari Sanischare	Mayalu Chowk	7	LT-05	HH	HH	LT	1	Culex quinquefasciatus	0	3	0	1	0	4	4
2023-08-05	Morang	Pathari Sanischare	Mayalu Chowk	7	LT-05	HH	HH	LT	1	Anopheles vagus	0	0	0	0	1	1	1
2023-08-05	Morang	Pathari Sanischare	Mayalu Chowk	7	LT-05	HH	HH	ASP	1	Culex quinquefasciatus	0	1	0	0	0	1	1
2023-08-05	Morang	Pathari Sanischare	Mayalu Chowk	7	LT-05	HH	HH	ASP	1	Armegeres kesseli	0	1	0	0	0	1	1
2023-08-05	Morang	Pathari Sanischare	Mayalu Chowk	7	LT-05	HH	CS	ASP	1	Anopheles vagus	0	0	0	1	0	1	1
2023-08-05	Morang	Pathari Sanischare	Mayalu Chowk	7	LT-05	HH	CS	ASP	1	Anopheles subpictus	0	0	1	0	0	1	1
2023-08-05	Morang	Pathari Sanischare	Mayalu Chowk	7	LT-05	HH	CS	ASP	1	Anopheles annularis	0	0	3	0	0	3	3
2023-08-05	Morang	Pathari Sanischare	Mayalu Chowk	7	LT-05	HH	CS	ASP	1	Anopheles culicifacies	0	0	1	0	0	1	1
2023-08-05	Morang	Pathari Sanischare	Mayalu Chowk	7	LT-06	HH	HH	LT	1	Culex quinquefasciatus	0	2	0	0	0	2	2
2023-08-05	Morang	Pathari Sanischare	Mayalu Chowk	7	LT-06	HH	HH	LT	1	Armegeres kesseli	0	1	0	0	0	1	1
2023-08-05	Morang	Pathari Sanischare	Mayalu Chowk	7	LT-07	HH	HH	LT	1	Phlebotomus argentipes	1	0	0	0	0	0	1
2023-08-05	Morang	Pathari Sanischare	Mayalu Chowk	7	LT-07	HH	HH	LT	1	Sergentomyia spp.	0	1	0	0	0	1	1
2023-08-05	Morang	Pathari Sanischare	Mayalu Chowk	7	LT-08	HH	HH	LT	1	Phlebotomus argentipes	0	0	0	0	1	1	1
2023-08-05	Morang	Pathari Sanischare	Mayalu Chowk	7	LT-08	HH	HH	LT	1	Sergentomyia spp.	0	4	0	0	1	5	5
2023-08-05	Morang	Pathari Sanischare	Mayalu Chowk	7	LT-08	HH	HH	LT	1	Culex quinquefasciatus	0	33	1	3	0	37	37
2023-08-05	Morang	Pathari Sanischare	Mayalu Chowk	7	LT-08	HH	HH	LT	1	Anopheles vagus	0	0	0	1	0	1	1
2023-08-05	Morang	Pathari Sanischare	Mayalu Chowk	7	LT-08	HH	HH	ASP	1	Sergentomyia spp.	2	2	0	0	0	2	4
2023-08-05	Morang	Pathari Sanischare	Mayalu Chowk	7	LT-09	HH	HH	LT	1	Sergentomyia spp.	0	0	0	0	2	2	2
2023-08-05	Morang	Pathari Sanischare	Mayalu Chowk	7	LT-10	HH	HH	LT	1	Culex quinquefasciatus	1	0	0	0	0	0	1
2023-09-05	Morang	Pathari Sanischare	Mayalu Chowk	7	LT-01	HH	HH	LT	2	Anopheles vagus	0	0	0	0	1	1	1
2023-09-05	Morang	Pathari Sanischare	Mayalu Chowk	7	LT-01	HH	HH	LT	2	Culex quinquefasciatus	4	13	0	3	4	20	24
2023-09-05	Morang	Pathari Sanischare	Mayalu Chowk	7	LT-01	HH	HH	LT	2	Armegeres kesseli	1	0	0	0	0	0	1
2023-09-05	Morang	Pathari Sanischare	Mayalu Chowk	7	LT-02	HH	HH	LT	2	Culex quinquefasciatus	0	4	0	0	0	4	4
2023-09-05	Morang	Pathari Sanischare	Mayalu Chowk	7	LT-02	HH	CB	ASP	2	Anopheles subpictus	0	0	1	0	0	1	1
2023-09-05	Morang	Pathari Sanischare	Mayalu Chowk	7	LT-02	HH	CB	ASP	2	Anopheles vagus	0	0	1	0	0	1	1
2023-09-05	Morang	Pathari Sanischare	Mayalu Chowk	7	LT-02	HH	CB	ASP	2	Anopheles annularis	0	0	1	0	0	1	1
2023-09-05	Morang	Pathari Sanischare	Mayalu Chowk	7	LT-02	HH	CB	ASP	2	Culex quinquefasciatus	0	0	4	0	0	4	4
2023-09-05	Morang	Pathari Sanischare	Mayalu Chowk	7	LT-02	HH	CB	ASP	2	Armegeres kesseli	0	0	12	0	0	12	12
2023-09-05	Morang	Pathari Sanischare	Mayalu Chowk	7	LT-03	HH	HH	LT	2	Culex quinquefasciatus	1	3	0	0	0	3	4
2023-09-05	Morang	Pathari Sanischare	Mayalu Chowk	7	LT-03	HH	HH	LT	2	Culex bitaeniorhynchus	0	0	0	0	1	1	1
2023-09-05	Morang	Pathari Sanischare	Mayalu Chowk	7	LT-04	HH	HH	LT	2	Culex quinquefasciatus	2	19	2	1	0	22	24
2023-09-05	Morang	Pathari Sanischare	Mayalu Chowk	7	LT-04	HH	HH	LT	2	Culex infula	0	1	0	0	0	1	1
2023-09-05	Morang	Pathari Sanischare	Mayalu Chowk	7	LT-04	HH	HH	LT	2	Armegeres kesseli	0	1	0	0	0	1	1
2023-09-05	Morang	Pathari Sanischare	Mayalu Chowk	7	LT-04	HH	HH	ASP	2	Sergentomyia spp.	0	1	0	0	1	2	2
2023-09-05	Morang	Pathari Sanischare	Mayalu Chowk	7	LT-04	HH	CS	ASP	2	Sergentomyia spp.	1	0	0	0	0	0	1
2023-09-05	Morang	Pathari Sanischare	Mayalu Chowk	7	LT-05	HH	HH	LT	2	Culex quinquefasciatus	4	1	0	0	1	2	6
2023-09-05	Morang	Pathari Sanischare	Mayalu Chowk	7	LT-05	HH	CS	ASP	2	Armegeres kesseli	0	0	1	0	0	1	1
2023-09-05	Morang	Pathari Sanischare	Mayalu Chowk	7	LT-05	HH	HH	ASP	2	Sergentomyia spp.	2	1	0	0	3	4	6
2023-09-05	Morang	Pathari Sanischare	Mayalu Chowk	7	LT-05	HH	CS	ASP	2	Sergentomyia spp.	2	1	0	0	0	1	3
2023-09-05	Morang	Pathari Sanischare	Mayalu Chowk	7	LT-06	HH	HH	LT	2	Culex quinquefasciatus	1	5	0	1	0	6	7
2023-09-05	Morang	Pathari Sanischare	Mayalu Chowk	7	LT-07	HH	HH	LT	2	Culex quinquefasciatus	0	1	0	0	0	1	1
2023-09-05	Morang	Pathari Sanischare	Mayalu Chowk	7	LT-07	HH	HH	LT	2	Culex sinensis	0	0	0	0	1	1	1
2023-09-05	Morang	Pathari Sanischare	Mayalu Chowk	7	LT-07	HH	HH	LT	2	Armegeres kesseli	0	1	0	0	0	1	1
2023-09-05	Morang	Pathari Sanischare	Mayalu Chowk	7	LT-08	HH	HH	LT	2	Sergentomyia spp.	0	4	0	0	1	5	5
2023-09-05	Morang	Pathari Sanischare	Mayalu Chowk	7	LT-08	HH	HH	LT	2	Culex quinquefasciatus	4	27	1	0	0	28	32
2023-09-05	Morang	Pathari Sanischare	Mayalu Chowk	7	LT-08	HH	HH	LT	2	Culex fuscocephala	0	1	0	0	0	1	1
2023-09-05	Morang	Pathari Sanischare	Mayalu Chowk	7	LT-08	HH	HH	LT	2	Armegeres kesseli	0	1	0	0	0	1	1
2023-09-05	Morang	Pathari Sanischare	Mayalu Chowk	7	LT-08	HH	HH	ASP	2	Sergentomyia spp.	2	2	0	0	0	2	4
2023-09-05	Morang	Pathari Sanischare	Mayalu Chowk	7	LT-09	HH	HH	LT	2	Sergentomyia spp.	2	0	0	0	0	0	2
2023-09-05	Morang	Pathari Sanischare	Mayalu Chowk	7	LT-10	HH	HH	LT	2	Culex quinquefasciatus	1	0	0	0	0	0	1
2023-12-05	Udaypur	Chandragadhi	Devdhar	10	LT-01	HH	HH	ASP	1	Sergentomyia spp.	0	1	0	0	0	1	1
2023-12-05	Udaypur	Chandragadhi	Devdhar	10	LT-02	HH	HH	LT	1	Phlebotomus argentipes	1	0	0	0	0	0	1
2023-12-05	Udaypur	Chandragadhi	Devdhar	10	LT-02	HH	HH	LT	1	Armegeres kesseli	0	1	0	0	0	1	1
2023-12-05	Udaypur	Chandragadhi	Devdhar	10	LT-02	HH	MD	LT	1	Anopheles culicifacies	0	0	1	0	0	1	1
2023-12-05	Udaypur	Chandragadhi	Devdhar	10	LT-02	HH	MD	ASP	1	Anopheles culicifacies	0	0	1	0	0	1	1
2023-12-05	Udaypur	Chandragadhi	Devdhar	10	LT-03	HH	HH	LT	1	Anopheles culicifacies	0	0	0	1	0	1	1
2023-12-05	Udaypur	Chandragadhi	Devdhar	10	LT-03	HH	HH	ASP	1	Sergentomyia spp.	1	0	0	0	0	0	1
2023-12-05	Udaypur	Chandragadhi	Devdhar	10	LT-03	HH	CS	ASP	1	Armegeres kesseli	0	0	0	0	1	1	1
2023-12-05	Udaypur	Chandragadhi	Devdhar	10	LT-03	HH	CS	ASP	1	Anopheles culicifacies	0	0	1	0	0	1	1
2023-12-05	Udaypur	Chandragadhi	Devdhar	10	LT-04	HH	HH	LT	1	Sergentomyia spp.	0	0	0	0	1	1	1
2023-12-05	Udaypur	Chandragadhi	Devdhar	10	LT-05	HH	HH	LT	1	Phlebotomus argentipes	0	1	0	0	0	1	1
2023-12-05	Udaypur	Chandragadhi	Devdhar	10	LT-05	HH	HH	LT	1	Culex quinquefasciatus	0	1	0	0	0	1	1
2023-12-05	Udaypur	Chandragadhi	Devdhar	10	LT-05	HH	HH	ASP	1	Culex quinquefasciatus	0	0	1	0	0	1	1
2023-12-05	Udaypur	Chandragadhi	Devdhar	10	LT-06	HH	HH	LT	1	No collection	0	0	0	0	0	0	0
2023-12-05	Udaypur	Chandragadhi	Devdhar	10	LT-07	HH	HH	ASP	1	Sergentomyia spp.	0	1	0	0	0	1	1
2023-12-05	Udaypur	Chandragadhi	Devdhar	10	LT-08	HH	HH	ASP	1	Sergentomyia spp.	1	2	0	0	0	2	3
2023-12-05	Udaypur	Chandragadhi	Devdhar	10	LT-09	HH	HH	LT	1	Anopheles culicifacies	0	0	1	0	0	1	1
2023-12-05	Udaypur	Chandragadhi	Devdhar	10	LT-10	HH	HH	LT	1	No collection	0	0	0	0	0	0	0
13/5/2023	Udaypur	Chandragadhi	Devdhar	10	LT-01	HH	HH	LT	2	Sergentomyia spp.	1	0	0	0	0	0	1
13/5/2023	Udaypur	Chandragadhi	Devdhar	10	LT-01	HH	CS	ASP	2	Sergentomyia spp.	1	0	0	0	1	1	2
13/5/2023	Udaypur	Chandragadhi	Devdhar	10	LT-01	HH	CS	ASP	2	Armegeres kesseli	0	0	1	0	0	1	1
13/5/2023	Udaypur	Chandragadhi	Devdhar	10	LT-01	HH	CS	ASP	2	Anopheles culicifacies	0	0	2	0	0	2	2
13/5/2023	Udaypur	Chandragadhi	Devdhar	10	LT-02	HH	HH	LT	2	Sergentomyia spp.	0	1	0	0	1	2	2
13/5/2023	Udaypur	Chandragadhi	Devdhar	10	LT-02	HH	HH	ASP	2	Sergentomyia spp.	1	2	0	0	1	3	4
13/5/2023	Udaypur	Chandragadhi	Devdhar	10	LT-03	HH	CB	ASP	2	Anopheles culicifacies	0	0	4	0	0	4	4
13/5/2023	Udaypur	Chandragadhi	Devdhar	10	LT-03	HH	CB	ASP	2	Anopheles vagus	0	0	2	0	0	2	2
13/5/2023	Udaypur	Chandragadhi	Devdhar	10	LT-03	HH	CB	ASP	2	Armegeres kesseli	0	0	2	0	0	2	2
13/5/2023	Udaypur	Chandragadhi	Devdhar	10	LT-04	HH	CS	ASP	2	Anopheles culicifacies	0	0	1	0	0	1	1
13/5/2023	Udaypur	Chandragadhi	Devdhar	10	LT-04	HH	CS	ASP	2	Armegeres subalbatus	0	0	1	0	0	1	1
13/5/2023	Udaypur	Chandragadhi	Devdhar	10	LT-05	HH	HH	LT	2	Culex quinquefasciatus	0	1	0	0	0	1	1
13/5/2023	Udaypur	Chandragadhi	Devdhar	10	LT-05	HH	HH	LT	2	Anopheles culicifacies	0	0	0	0	1	1	1
13/5/2023	Udaypur	Chandragadhi	Devdhar	10	LT-05	HH	HH	LT	2	Sergentomyia spp.	0	0	0	0	1	1	1
13/5/2023	Udaypur	Chandragadhi	Devdhar	10	LT-06	HH	HH	LT	2	No collection	0	0	0	0	0	0	0
13/5/2023	Udaypur	Chandragadhi	Devdhar	10	LT-07	HH	HH	LT	2	Armegeres kesseli	0	1	0	0	0	1	1
13/5/2023	Udaypur	Chandragadhi	Devdhar	10	LT-08	HH	HH	ASP	2	Sergentomyia spp.	3	0	0	0	2	2	5
13/5/2023	Udaypur	Chandragadhi	Devdhar	10	LT-09	HH	HH	LT	2	Anopheles culicifacies	0	0	2	0	0	2	2
13/5/2023	Udaypur	Chandragadhi	Devdhar	10	LT-09	HH	CS	ASP	2	Anopheles culicifacies	0	0	6	0	0	6	6
13/5/2023	Udaypur	Chandragadhi	Devdhar	10	LT-10	HH	HH	LT	2	Anopheles culicifacies	0	0	1	0	0	1	1
13/5/2023	Udaypur	Chandragadhi	Devdhar	10	LT-10	HH	HH	ASP	2	Sergentomyia spp.	1	0	0	0	0	0	1
2023-10-05	Udaypur	Triyuga NP	Deudi Purano Tole	6	LT-01	HH	HH	LT	1	Culex quinquefasciatus	17	124	2	5	0	131	148
2023-10-05	Udaypur	Triyuga NP	Deudi Purano Tole	6	LT-01	HH	HH	LT	1	Culex bitaeniorhynchus	0	1	0	0	0	1	1
2023-10-05	Udaypur	Triyuga NP	Deudi Purano Tole	6	LT-01	HH	HH	ASP	1	Culex quinquefasciatus	0	0	2	0	0	2	2
2023-10-05	Udaypur	Triyuga NP	Deudi Purano Tole	6	LT-01	HH	HH	ASP	1	Anopheles UN1	1	0	0	0	0	0	1
2023-10-05	Udaypur	Triyuga NP	Deudi Purano Tole	6	LT-01	HH	HH	ASP	1	Sergentomyia spp.	0	1	0	0	0	1	1
2023-10-05	Udaypur	Triyuga NP	Deudi Purano Tole	6	LT-02	HH	HH	LT	1	Armegeres kesseli	0	1	0	0	0	1	1
2023-10-05	Udaypur	Triyuga NP	Deudi Purano Tole	6	LT-02	HH	HH	LT	1	Culex quinquefasciatus	2	1	0	0	0	1	3
2023-10-05	Udaypur	Triyuga NP	Deudi Purano Tole	6	LT-02	HH	HH	LT	1	Mansonia uniformis	0	0	0	0	1	1	1
2023-10-05	Udaypur	Triyuga NP	Deudi Purano Tole	6	LT-02	HH	CS	ASP	1	Culex quinquefasciatus	1	0	2	0	0	2	3
2023-10-05	Udaypur	Triyuga NP	Deudi Purano Tole	6	LT-02	HH	CS	ASP	1	Anopheles culicifacies	1	0	8	0	0	8	9
2023-10-05	Udaypur	Triyuga NP	Deudi Purano Tole	6	LT-03	HH	HH	LT	1	Culex quinquefasciatus	2	1	0	0	0	1	3
2023-10-05	Udaypur	Triyuga NP	Deudi Purano Tole	6	LT-03	HH	HH	LT	1	Armegeres kesseli	0	1	0	0	0	1	1
2023-10-05	Udaypur	Triyuga NP	Deudi Purano Tole	6	LT-04	HH	HH	LT	1	Culex quinquefasciatus	1	4	0	1	0	5	6
2023-10-05	Udaypur	Triyuga NP	Deudi Purano Tole	6	LT-04	HH	HH	ASP	1	Sergentomyia spp.	0	0	0	0	1	1	1
2023-10-05	Udaypur	Triyuga NP	Deudi Purano Tole	6	LT-04	HH	CS	ASP	1	Sergentomyia spp.	1	2	0	0	0	2	3
2023-10-05	Udaypur	Triyuga NP	Deudi Purano Tole	6	LT-04	HH	HH	ASP	1	Anopheles culicifacies	1	0	2	0	0	2	3
2023-10-05	Udaypur	Triyuga NP	Deudi Purano Tole	6	LT-05	HH	HH	LT	1	Sergentomyia spp.	0	0	0	0	2	2	2
2023-10-05	Udaypur	Triyuga NP	Deudi Purano Tole	6	LT-05	HH	HH	LT	1	Culex quinquefasciatus	5	1	0	0	0	1	6
2023-10-05	Udaypur	Triyuga NP	Deudi Purano Tole	6	LT-05	HH	HH	ASP	1	Culex quinquefasciatus	2	0	1	0	0	1	3
2023-10-05	Udaypur	Triyuga NP	Deudi Purano Tole	6	LT-05	HH	HH	ASP	1	Anopheles culicifacies	0	0	4	0	0	4	4
2023-10-05	Udaypur	Triyuga NP	Deudi Purano Tole	6	LT-05	HH	HH	ASP	1	Anopheles vagus	1	0	0	0	0	0	1
2023-10-05	Udaypur	Triyuga NP	Deudi Purano Tole	6	LT-06	HH	HH	LT	1	Sergentomyia spp.	0	1	0	0	0	1	1
2023-10-05	Udaypur	Triyuga NP	Deudi Purano Tole	6	LT-06	HH	HH	LT	1	Culex quinquefasciatus	21	118	0	2	4	124	145
2023-10-05	Udaypur	Triyuga NP	Deudi Purano Tole	6	LT-06	HH	HH	ASP	1	Culex quinquefasciatus	0	1	0	0	0	1	1
2023-10-05	Udaypur	Triyuga NP	Deudi Purano Tole	6	LT-07	HH	HH	LT	1	Anopheles vagus	0	1	0	0	0	1	1
2023-10-05	Udaypur	Triyuga NP	Deudi Purano Tole	6	LT-07	HH	HH	LT	1	Culex quinquefasciatus	8	25	0	0	0	25	33
2023-10-05	Udaypur	Triyuga NP	Deudi Purano Tole	6	LT-07	HH	HH	ASP	1	Culex quinquefasciatus	0	0	2	0	0	2	2
2023-10-05	Udaypur	Triyuga NP	Deudi Purano Tole	6	LT-08	HH	HH	LT	1	Culex quinquefasciatus	2	0	0	0	0	0	2
2023-10-05	Udaypur	Triyuga NP	Deudi Purano Tole	6	LT-08	HH	HH	ASP	1	Sergentomyia spp.	0	1	0	0	0	1	1
2023-10-05	Udaypur	Triyuga NP	Deudi Purano Tole	6	LT-09	HH	HH	LT	1	Sergentomyia spp.	0	1	0	0	0	1	1
2023-10-05	Udaypur	Triyuga NP	Deudi Purano Tole	6	LT-09	HH	HH	LT	1	Culex mimulus	0	0	0	0	1	1	1
2023-10-05	Udaypur	Triyuga NP	Deudi Purano Tole	6	LT-09	HH	HH	LT	1	Culex quinquefasciatus	7	28	2	1	2	33	40
2023-10-05	Udaypur	Triyuga NP	Deudi Purano Tole	6	LT-09	HH	HH	LT	1	Armegeres kesseli	3	4	0	0	0	4	7
2023-10-05	Udaypur	Triyuga NP	Deudi Purano Tole	6	LT-09	HH	HH	ASP	1	Sergentomyia spp.	1	4	0	0	1	5	6
2023-10-05	Udaypur	Triyuga NP	Deudi Purano Tole	6	LT-10	HH	HH	ASP	1	Sergentomyia spp.	1	2	1	0	0	3	4
2023-10-05	Udaypur	Triyuga NP	Deudi Purano Tole	6	LT-10	HH	CS	ASP	1	Anopheles culicifacies	0	0	10	0	0	10	10
2023-10-05	Udaypur	Triyuga NP	Deudi Purano Tole	6	LT-10	HH	CS	ASP	1	Anopheles annularis	0	0	3	0	0	3	3
2023-11-05	Udaypur	Triyuga NP	Deudi Purano Tole	6	LT-01	HH	HH	LT	2	Culex fuscocephala	0	0	0	0	2	2	2
2023-11-05	Udaypur	Triyuga NP	Deudi Purano Tole	6	LT-01	HH	HH	LT	2	Culex quinquefasciatus	87	138	0	0	9	147	234
2023-11-05	Udaypur	Triyuga NP	Deudi Purano Tole	6	LT-01	HH	HH	LT	2	Anopheles culicifacies	0	2	2	0	1	5	5
2023-11-05	Udaypur	Triyuga NP	Deudi Purano Tole	6	LT-01	HH	HH	LT	2	Anopheles annularis	0	0	0	0	1	1	1
2023-11-05	Udaypur	Triyuga NP	Deudi Purano Tole	6	LT-01	HH	HH	LT	2	Anopheles vagus	0	0	0	0	2	2	2
2023-11-05	Udaypur	Triyuga NP	Deudi Purano Tole	6	LT-01	HH	HH	ASP	2	Culex quinquefasciatus	5	1	0	0	1	2	7
2023-11-05	Udaypur	Triyuga NP	Deudi Purano Tole	6	LT-02	HH	HH	LT	2	Anopheles stephensi	0	0	0	0	1	1	1
2023-11-05	Udaypur	Triyuga NP	Deudi Purano Tole	6	LT-02	HH	HH	LT	2	Culex quinquefasciatus	10	45	2	1	3	51	61
2023-11-05	Udaypur	Triyuga NP	Deudi Purano Tole	6	LT-02	HH	HH	LT	2	Culex fuscocephala	0	5	0	0	2	7	7
2023-11-05	Udaypur	Triyuga NP	Deudi Purano Tole	6	LT-02	HH	HH	LT	2	Culex bitaeniorhynchus	0	0	0	0	2	2	2
2023-11-05	Udaypur	Triyuga NP	Deudi Purano Tole	6	LT-02	HH	HH	LT	2	Anopheles vagus	0	0	0	0	1	1	1
2023-11-05	Udaypur	Triyuga NP	Deudi Purano Tole	6	LT-02	HH	CS	ASP	2	Anopheles culicifacies	3	0	3	0	1	4	7
2023-11-05	Udaypur	Triyuga NP	Deudi Purano Tole	6	LT-02	HH	CS	ASP	2	Anopheles vagus	1	0	1	0	0	1	2
2023-11-05	Udaypur	Triyuga NP	Deudi Purano Tole	6	LT-03	HH	CS	ASP	2	Anopheles culicifacies	0	0	4	0	0	4	4
2023-11-05	Udaypur	Triyuga NP	Deudi Purano Tole	6	LT-03	HH	CS	ASP	2	Anopheles vagus	0	0	0	0	1	1	1
2023-11-05	Udaypur	Triyuga NP	Deudi Purano Tole	6	LT-03	HH	CS	ASP	2	Anopheles annularis	0	0	1	0	0	1	1
2023-11-05	Udaypur	Triyuga NP	Deudi Purano Tole	6	LT-04	HH	HH	LT	2	Sergentomyia spp.	0	1	0	0	0	1	1
2023-11-05	Udaypur	Triyuga NP	Deudi Purano Tole	6	LT-04	HH	HH	LT	2	Culex quinquefasciatus	4	3	0	0	2	5	9
2023-11-05	Udaypur	Triyuga NP	Deudi Purano Tole	6	LT-04	HH	HH	LT	2	Culex fuscocephala	1	1	0	0	0	1	2
2023-11-05	Udaypur	Triyuga NP	Deudi Purano Tole	6	LT-04	HH	HH	LT	2	Armegeres kesseli	1	0	0	0	0	0	1
2023-11-05	Udaypur	Triyuga NP	Deudi Purano Tole	6	LT-04	HH	HH	ASP	2	Culex quinquefasciatus	0	0	1	0	0	1	1
2023-11-05	Udaypur	Triyuga NP	Deudi Purano Tole	6	LT-05	HH	HH	LT	2	Sergentomyia spp.	1	0	0	0	0	0	1
2023-11-05	Udaypur	Triyuga NP	Deudi Purano Tole	6	LT-05	HH	HH	LT	2	Culex quinquefasciatus	7	1	0	0	0	1	8
2023-11-05	Udaypur	Triyuga NP	Deudi Purano Tole	6	LT-05	HH	HH	LT	2	Culex fuscocephala	1	1	0	0	0	1	2
2023-11-05	Udaypur	Triyuga NP	Deudi Purano Tole	6	LT-05	HH	HH	ASP	2	Culex quinquefasciatus	0	0	1	0	0	1	1
2023-11-05	Udaypur	Triyuga NP	Deudi Purano Tole	6	LT-05	HH	HH	ASP	2	Anopheles vagus	0	0	0	0	1	1	1
2023-11-05	Udaypur	Triyuga NP	Deudi Purano Tole	6	LT-06	HH	HH	LT	2	Sergentomyia spp.	0	9	0	0	0	9	9
2023-11-05	Udaypur	Triyuga NP	Deudi Purano Tole	6	LT-06	HH	HH	LT	2	Anopheles culicifacies	3	1	1	0	1	3	6
2023-11-05	Udaypur	Triyuga NP	Deudi Purano Tole	6	LT-06	HH	HH	LT	2	Culex quinquefasciatus	73	45	0	2	8	55	128
2023-11-05	Udaypur	Triyuga NP	Deudi Purano Tole	6	LT-06	HH	HH	LT	2	Anopheles vagus	0	0	0	0	1	1	1
2023-11-05	Udaypur	Triyuga NP	Deudi Purano Tole	6	LT-06	HH	HH	LT	2	Anopheles subpictus	0	0	0	0	1	1	1
2023-11-05	Udaypur	Triyuga NP	Deudi Purano Tole	6	LT-06	HH	HH	LT	2	Mansonia uniformis	0	1	0	0	0	1	1
2023-11-05	Udaypur	Triyuga NP	Deudi Purano Tole	6	LT-07	HH	HH	LT	2	Sergentomyia spp.	6	0	0	0	0	0	6
2023-11-05	Udaypur	Triyuga NP	Deudi Purano Tole	6	LT-07	HH	HH	LT	2	Anopheles culicifacies	0	1	0	0	6	7	7
2023-11-05	Udaypur	Triyuga NP	Deudi Purano Tole	6	LT-07	HH	HH	LT	2	Culex quinquefasciatus	33	53	2	0	7	62	95
2023-11-05	Udaypur	Triyuga NP	Deudi Purano Tole	6	LT-07	HH	HH	LT	2	Culex fuscocephala	1	0	0	0	0	0	1
2023-11-05	Udaypur	Triyuga NP	Deudi Purano Tole	6	LT-08	HH	HH	LT	2	Anopheles vagus	0	0	0	0	2	2	2
2023-11-05	Udaypur	Triyuga NP	Deudi Purano Tole	6	LT-08	HH	HH	LT	2	Culex fuscocephala	1	1	0	0	0	1	2
2023-11-05	Udaypur	Triyuga NP	Deudi Purano Tole	6	LT-08	HH	HH	LT	2	Culex quinquefasciatus	2	4	0	0	0	4	6
2023-11-05	Udaypur	Triyuga NP	Deudi Purano Tole	6	LT-09	HH	HH	LT	2	Culex quinquefasciatus	21	8	0	0	6	14	35
2023-11-05	Udaypur	Triyuga NP	Deudi Purano Tole	6	LT-09	HH	HH	LT	2	Armegeres kesseli	2	1	0	0	1	2	4
2023-11-05	Udaypur	Triyuga NP	Deudi Purano Tole	6	LT-10	HH	HH	LT	2	Anopheles culicifacies	1	0	0	0	0	0	1
2023-11-05	Udaypur	Triyuga NP	Deudi Purano Tole	6	LT-10	HH	HH	LT	2	Armegeres kesseli	1	1	0	0	0	1	2
2023-11-05	Udaypur	Triyuga NP	Deudi Purano Tole	6	LT-10	HH	HH	LT	2	Culex quinquefasciatus	2	16	0	2	0	18	20
2023-11-05	Udaypur	Triyuga NP	Deudi Purano Tole	6	LT-10	HH	CS	ASP	2	Phlebotomus argentipes	0	2	0	0	0	2	2
2023-11-05	Udaypur	Triyuga NP	Deudi Purano Tole	6	LT-10	HH	CS	ASP	2	Anopheles vagus	0	0	0	1	1	2	2
2023-11-05	Udaypur	Triyuga NP	Deudi Purano Tole	6	LT-10	HH	CS	ASP	2	Anopheles annularis	0	0	2	0	1	3	3
2023-11-05	Udaypur	Triyuga NP	Deudi Purano Tole	6	LT-10	HH	CS	ASP	2	Anopheles culicifacies	0	0	0	0	2	2	2
2023-11-05	Udaypur	Triyuga NP	Deudi Purano Tole	6	LT-10	HH	CS	ASP	2	Anopheles aconitus	0	0	1	0	0	1	1
2023-11-05	Udaypur	Triyuga NP	Deudi Purano Tole	6	LT-10	HH	CS	ASP	2	Anopheles subpictus	0	0	0	0	1	1	1
2023-11-05	Udaypur	Triyuga NP	Deudi Purano Tole	6	LT-10	HH	CS	ASP	2	Sergentomyia spp.	2	1	0	0	0	1	3
2023-11-05	Udaypur	Triyuga NP	Deudi Purano Tole	6	LT-10	HH	CB	ASP	2	Anopheles vagus	1	0	11	1	2	14	15
2023-11-05	Udaypur	Triyuga NP	Deudi Purano Tole	6	LT-10	HH	CB	ASP	2	Anopheles subpictus	0	0	2	1	0	3	3
2023-11-05	Udaypur	Triyuga NP	Deudi Purano Tole	6	LT-10	HH	CB	ASP	2	Anopheles annularis	0	0	1	0	0	1	1
2023-11-05	Udaypur	Triyuga NP	Deudi Purano Tole	6	LT-10	HH	CB	ASP	2	Anopheles barbirostris	0	0	2	0	0	2	2
2023-11-05	Udaypur	Triyuga NP	Deudi Purano Tole	6	LT-10	HH	CB	ASP	2	Anopheles culicifacies	0	0	4	0	0	4	4
2023-11-05	Udaypur	Triyuga NP	Deudi Purano Tole	6	LT-10	HH	CB	ASP	2	Culex tritaeniorhynchus	0	0	2	0	0	2	2
2023-11-05	Udaypur	Triyuga NP	Deudi Purano Tole	6	LT-10	HH	CB	ASP	2	Culex whitei	0	0	2	0	0	2	2
2023-11-05	Udaypur	Triyuga NP	Deudi Purano Tole	6	LT-10	HH	CB	ASP	2	Culex quinquefasciatus	0	0	1	0	0	1	1
2023-11-05	Udaypur	Triyuga NP	Deudi Purano Tole	6	LT-10	HH	CB	ASP	2	Armegeres kesseli	1	0	1	0	0	1	2
2023-11-05	Udaypur	Triyuga NP	Deudi Purano Tole	6	LT-10	HH	CB	ASP	2	Armegeres kuchingensis	0	0	1	0	0	1	1
15/5/2023	Okhaldhunga	Manebhanjyang	Fedigaun	5	LT-01	HH	HH	LT	1	Anopheles culicifacies	0	1	0	0	0	1	1
15/5/2023	Okhaldhunga	Manebhanjyang	Fedigaun	5	LT-01	HH	CS	ASP	1	Sergentomyia spp.	0	1	0	0	0	1	1
15/5/2023	Okhaldhunga	Manebhanjyang	Fedigaun	5	LT-01	HH	CS	ASP	1	Aedes pseudotaeniatus	0	1	0	0	0	1	1
15/5/2023	Okhaldhunga	Manebhanjyang	Fedigaun	5	LT-02	HH	CS	ASP	1	Anopheles pseudowillmori	0	0	2	0	0	2	2
15/5/2023	Okhaldhunga	Manebhanjyang	Fedigaun	5	LT-03	HH	HH	LT	1	Phlebotomus argentipes	0	2	0	0	3	5	5
15/5/2023	Okhaldhunga	Manebhanjyang	Fedigaun	5	LT-03	HH	HH	LT	1	Phlebotomus major s.l.	0	0	0	0	3	3	3
15/5/2023	Okhaldhunga	Manebhanjyang	Fedigaun	5	LT-03	HH	HH	LT	1	Phlebotomus sp. UN1	0	1	0	0	0	1	1
15/5/2023	Okhaldhunga	Manebhanjyang	Fedigaun	5	LT-03	HH	HH	LT	1	Phlebotomus (Adlerius) spp.	0	1	0	0	0	1	1
15/5/2023	Okhaldhunga	Manebhanjyang	Fedigaun	5	LT-03	HH	HH	LT	1	Sergentomyia spp.	1	0	0	0	0	0	1
15/5/2023	Okhaldhunga	Manebhanjyang	Fedigaun	5	LT-04	HH	HH	LT	1	Phlebotomus major s.l.	0	0	0	0	1	1	1
15/5/2023	Okhaldhunga	Manebhanjyang	Fedigaun	5	LT-04	HH	HH	LT	1	Anopheles pseudowillmori	0	1	0	0	0	1	1
15/5/2023	Okhaldhunga	Manebhanjyang	Fedigaun	5	LT-05	HH	HH	ASP	1	Sergentomyia spp.	0	1	0	0	0	1	1
15/5/2023	Okhaldhunga	Manebhanjyang	Fedigaun	5	LT-06	HH	HH	LT	1	Sergentomyia spp.	1	1	0	0	0	1	2
15/5/2023	Okhaldhunga	Manebhanjyang	Fedigaun	5	LT-06	HH	HH	ASP	1	Sergentomyia spp.	1	0	0	0	0	0	1
15/5/2023	Okhaldhunga	Manebhanjyang	Fedigaun	5	LT-07	HH	HH	LT	1	Sergentomyia spp.	1	0	0	0	0	0	1
15/5/2023	Okhaldhunga	Manebhanjyang	Fedigaun	5	LT-07	HH	HH	LT	1	Culex quinquefasciatus	0	1	0	0	0	1	1
15/5/2023	Okhaldhunga	Manebhanjyang	Fedigaun	5	LT-08	HH	HH	LT	1	Phlebotomus argentipes	1	0	0	0	0	0	1
15/5/2023	Okhaldhunga	Manebhanjyang	Fedigaun	5	LT-08	HH	CS	ASP	1	Anopheles pseudowillmori	0	0	1	0	0	1	1
15/5/2023	Okhaldhunga	Manebhanjyang	Fedigaun	5	LT-09	HH	HH	LT	1	Culex quinquefasciatus	0	0	0	0	1	1	1
15/5/2023	Okhaldhunga	Manebhanjyang	Fedigaun	5	LT-09	HH	CS	ASP	1	Phlebotomus major s.l.	0	1	0	0	0	1	1
15/5/2023	Okhaldhunga	Manebhanjyang	Fedigaun	5	LT-09	HH	CS	ASP	1	Phlebotomus argentipes	0	1	1	0	1	3	3
15/5/2023	Okhaldhunga	Manebhanjyang	Fedigaun	5	LT-10	HH	HH	LT	1	Sergentomyia spp.	0	1	0	0	0	1	1
15/5/2023	Okhaldhunga	Manebhanjyang	Fedigaun	5	LT-10	HH	CS	LT	1	Phlebotomus argentipes	1	0	0	0	0	0	1
16/5/2023	Okhaldhunga	Manebhanjyang	Fedigaun	5	LT-01	HH	HH	LT	2	Phlebotomus argentipes	0	1	0	0	1	2	2
16/5/2023	Okhaldhunga	Manebhanjyang	Fedigaun	5	LT-01	HH	CS	ASP	2	Culex fuscocephala	0	1	0	0	0	1	1
16/5/2023	Okhaldhunga	Manebhanjyang	Fedigaun	5	LT-01	HH	CS	ASP	2	Culex quinquefasciatus	0	0	1	0	0	1	1
16/5/2023	Okhaldhunga	Manebhanjyang	Fedigaun	5	LT-01	HH	CS	ASP	2	Phlebotomus argentipes	1	3	0	0	0	3	4
16/5/2023	Okhaldhunga	Manebhanjyang	Fedigaun	5	LT-01	HH	CS	ASP	2	Phlebotomus argentipes	1	0	0	0	0	0	1
16/5/2023	Okhaldhunga	Manebhanjyang	Fedigaun	5	LT-01	HH	CS	ASP	2	Phlebotomus major s.l.	1	0	0	0	0	0	1
16/5/2023	Okhaldhunga	Manebhanjyang	Fedigaun	5	LT-02	HH	HH	LT	2	Phlebotomus major s.l.	0	1	0	0	0	1	1
16/5/2023	Okhaldhunga	Manebhanjyang	Fedigaun	5	LT-03	HH	HH	LT	2	Phlebotomus argentipes	0	0	0	0	2	2	2
16/5/2023	Okhaldhunga	Manebhanjyang	Fedigaun	5	LT-03	HH	HH	LT	2	Phlebotomus major s.l.	1	1	0	0	0	1	2
16/5/2023	Okhaldhunga	Manebhanjyang	Fedigaun	5	LT-03	HH	HH	LT	2	Phlebotomus spp. UN2	0	2	0	0	0	2	2
16/5/2023	Okhaldhunga	Manebhanjyang	Fedigaun	5	LT-03	HH	HH	ASP	2	Phlebotomus spp. UN2	1	0	0	0	0	0	1
16/5/2023	Okhaldhunga	Manebhanjyang	Fedigaun	5	LT-04	HH	HH	LT	2	Phlebotomus spp. UN3	0	0	0	0	1	1	1
16/5/2023	Okhaldhunga	Manebhanjyang	Fedigaun	5	LT-05	HH	HH	LT	2	Phlebotomus argentipes	0	1	0	0	0	1	1
16/5/2023	Okhaldhunga	Manebhanjyang	Fedigaun	5	LT-05	HH	HH	LT	2	Phlebotomus major s.l.	2	1	0	0	0	1	3
16/5/2023	Okhaldhunga	Manebhanjyang	Fedigaun	5	LT-05	HH	HH	LT	2	Phlebotomus (Adlerius) spp.	0	1	0	0	0	1	1
16/5/2023	Okhaldhunga	Manebhanjyang	Fedigaun	5	LT-05	HH	HH	LT	2	Anopheles pseudowillmori	0	1	0	0	0	1	1
16/5/2023	Okhaldhunga	Manebhanjyang	Fedigaun	5	LT-05	HH	HH	ASP	2	Phlebotomus major s.l.	1	0	0	0	0	0	1
16/5/2023	Okhaldhunga	Manebhanjyang	Fedigaun	5	LT-05	OD	OD	BG	2	Anopheles pseudowillmori	0	1	0	0	0	1	1
16/5/2023	Okhaldhunga	Manebhanjyang	Fedigaun	5	LT-05	OD	OD	BG	2	Phlebotomus major s.l.	0	1	0	0	0	1	1
16/5/2023	Okhaldhunga	Manebhanjyang	Fedigaun	5	LT-05	OD	OD	BG	2	Phlebotomus argentipes	2	1	0	0	0	1	3
16/5/2023	Okhaldhunga	Manebhanjyang	Fedigaun	5	LT-06	HH	HH	LT	2	Uranotaenia sp. complex	0	1	0	0	0	1	1
16/5/2023	Okhaldhunga	Manebhanjyang	Fedigaun	5	LT-06	HH	HH	LT	2	Phlebotomus major s.l.	6	5	0	0	0	5	11
16/5/2023	Okhaldhunga	Manebhanjyang	Fedigaun	5	LT-06	HH	HH	LT	2	Phlebotomus argentipes	1	1	0	0	0	1	2
16/5/2023	Okhaldhunga	Manebhanjyang	Fedigaun	5	LT-06	HH	HH	LT	2	Sergentomyia spp.	0	2	0	0	0	2	2
16/5/2023	Okhaldhunga	Manebhanjyang	Fedigaun	5	LT-06	HH	HH	LT	2	Anopheles pseudowillmori	0	0	1	0	0	1	1
16/5/2023	Okhaldhunga	Manebhanjyang	Fedigaun	5	LT-07	HH	HH	LT	2	Phlebotomus UN4	1	0	0	0	0	0	1
16/5/2023	Okhaldhunga	Manebhanjyang	Fedigaun	5	LT-07	HH	HH	LT	2	Sergentomyia spp.	0	1	0	0	0	1	1
16/5/2023	Okhaldhunga	Manebhanjyang	Fedigaun	5	LT-07	HH	CS	ASP	2	Phlebotomus argentipes	0	0	1	0	0	1	1
16/5/2023	Okhaldhunga	Manebhanjyang	Fedigaun	5	LT-07	HH	CS	ASP	2	Phlebotomus major s.l.	1	1	0	0	1	2	3
16/5/2023	Okhaldhunga	Manebhanjyang	Fedigaun	5	LT-07	HH	CS	ASP	2	Culex quinquefasciatus	0	2	1	0	0	3	3
16/5/2023	Okhaldhunga	Manebhanjyang	Fedigaun	5	LT-08	HH	HH	LT	2	Phlebotomus argentipes	1	2	0	0	1	3	4
16/5/2023	Okhaldhunga	Manebhanjyang	Fedigaun	5	LT-08	HH	HH	LT	2	Phlebotomus UN5	0	0	0	0	1	1	1
16/5/2023	Okhaldhunga	Manebhanjyang	Fedigaun	5	LT-08	HH	HH	LT	2	Sergentomyia spp.	0	1	0	0	0	1	1
16/5/2023	Okhaldhunga	Manebhanjyang	Fedigaun	5	LT-08	HH	HH	ASP	2	Sergentomyia spp.	1	3	0	0	0	3	4
16/5/2023	Okhaldhunga	Manebhanjyang	Fedigaun	5	LT-08	HH	CS	ASP	2	Culex quinquefasciatus	0	0	1	0	0	1	1
16/5/2023	Okhaldhunga	Manebhanjyang	Fedigaun	5	LT-09	HH	HH	LT	2	Sergentomyia spp.	1	1	0	0	0	1	2
16/5/2023	Okhaldhunga	Manebhanjyang	Fedigaun	5	LT-09	HH	CS	ASP	2	Phlebotomus major s.l.	1	0	0	0	0	0	1
16/5/2023	Okhaldhunga	Manebhanjyang	Fedigaun	5	LT-09	HH	CS	ASP	2	Phlebotomus argentipes	3	3	1	0	0	4	7
16/5/2023	Okhaldhunga	Manebhanjyang	Fedigaun	5	LT-09	HH	CS	ASP	2	Anopheles pseudowillmori	0	0	4	0	0	4	4
16/5/2023	Okhaldhunga	Manebhanjyang	Fedigaun	5	LT-09	HH	CS	ASP	2	Anopheles willmori	0	0	2	0	0	2	2
16/5/2023	Okhaldhunga	Manebhanjyang	Fedigaun	5	LT-10	HH	HH	LT	2	Phlebotomus argentipes	1	1	0	0	0	1	2
16/5/2023	Okhaldhunga	Manebhanjyang	Fedigaun	5	LT-10	HH	CS	ASP	2	Phlebotomus argentipes	1	1	2	0	0	3	4
16/5/2023	Okhaldhunga	Manebhanjyang	Fedigaun	5	LT-10	HH	CS	ASP	2	Anopheles pseudowillmori	0	0	1	0	0	1	1
16/5/2023	Okhaldhunga	Manebhanjyang	Fedigaun	5	LT-10	HH	CS	ASP	2	Anopheles willmori	0	0	3	0	0	3	3
16/5/2023	Okhaldhunga	Manebhanjyang	Fedigaun	5	LT-10	HH	CS	ASP	2	Anopheles annularis	0	0	1	0	0	1	1
17/5/2023	Okhaldhunga	Manebhanjyang	Sokmatar	6	LT-01	HH	HH	LT	1	Phlebotomus argentipes	8	5	0	0	0	5	13
17/5/2023	Okhaldhunga	Manebhanjyang	Sokmatar	6	LT-01	HH	HH	LT	1	Phlebotomus major s.l.	0	1	0	0	0	1	1
17/5/2023	Okhaldhunga	Manebhanjyang	Sokmatar	6	LT-01	HH	HH	LT	1	Sergentomyia spp.	3	3	0	0	0	3	6
17/5/2023	Okhaldhunga	Manebhanjyang	Sokmatar	6	LT-02	HH	HH	LT	1	Phlebotomus argentipes	1	0	0	0	0	0	1
17/5/2023	Okhaldhunga	Manebhanjyang	Sokmatar	6	LT-03	HH	HH	LT	1	Phlebotomus argentipes	21	12	0	0	0	12	33
17/5/2023	Okhaldhunga	Manebhanjyang	Sokmatar	6	LT-03	HH	HH	LT	1	Phlebotomus major s.l.	1	0	0	0	2	2	3
17/5/2023	Okhaldhunga	Manebhanjyang	Sokmatar	6	LT-03	HH	HH	LT	1	Phlebotomus UN6	0	0	0	0	2	2	2
17/5/2023	Okhaldhunga	Manebhanjyang	Sokmatar	6	LT-03	HH	HH	LT	1	Sergentomyia spp.	0	4	0	0	0	4	4
17/5/2023	Okhaldhunga	Manebhanjyang	Sokmatar	6	LT-03	HH	HH	LT	1	Culex quinquefasciatus	0	3	0	0	1	4	4
17/5/2023	Okhaldhunga	Manebhanjyang	Sokmatar	6	LT-03	HH	HH	ASP	1	Sergentomyia spp.	3	2	0	0	0	2	5
17/5/2023	Okhaldhunga	Manebhanjyang	Sokmatar	6	LT-04	HH	HH	LT	1	Phlebotomus argentipes	5	3	0	0	0	3	8
17/5/2023	Okhaldhunga	Manebhanjyang	Sokmatar	6	LT-04	HH	HH	LT	1	Sergentomyia spp.	0	6	0	0	0	6	6
17/5/2023	Okhaldhunga	Manebhanjyang	Sokmatar	6	LT-04	HH	HH	LT	1	Phlebotomus major s.l.	1	1	0	0	0	1	2
17/5/2023	Okhaldhunga	Manebhanjyang	Sokmatar	6	LT-04	HH	CS	ASP	1	Phlebotomus argentipes	5	0	4	0	0	4	9
17/5/2023	Okhaldhunga	Manebhanjyang	Sokmatar	6	LT-05	HH	HH	LT	1	Phlebotomus argentipes	1	0	0	0	0	0	1
17/5/2023	Okhaldhunga	Manebhanjyang	Sokmatar	6	LT-05	HH	HH	LT	1	Sergentomyia spp.	0	2	0	0	0	2	2
17/5/2023	Okhaldhunga	Manebhanjyang	Sokmatar	6	LT-05	HH	CS	LT	1	Phlebotomus argentipes	0	0	1	0	0	1	1
17/5/2023	Okhaldhunga	Manebhanjyang	Sokmatar	6	LT-05	HH	CS	LT	1	Sergentomyia spp.	0	1	0	0	0	1	1
17/5/2023	Okhaldhunga	Manebhanjyang	Sokmatar	6	LT-06	HH	HH	LT	1	Phlebotomus argentipes	1	1	0	0	0	1	2
17/5/2023	Okhaldhunga	Manebhanjyang	Sokmatar	6	LT-06	HH	HH	LT	1	Phlebotomus major s.l.	1	2	0	0	0	2	3
17/5/2023	Okhaldhunga	Manebhanjyang	Sokmatar	6	LT-07	HH	HH	LT	1	Sergentomyia spp.	1	0	0	0	0	0	1
17/5/2023	Okhaldhunga	Manebhanjyang	Sokmatar	6	LT-08	HH	HH	LT	1	Phlebotomus argentipes	1	0	0	0	1	1	2
17/5/2023	Okhaldhunga	Manebhanjyang	Sokmatar	6	LT-08	HH	HH	LT	1	Anopheles pseudowillmori	0	0	1	0	0	1	1
17/5/2023	Okhaldhunga	Manebhanjyang	Sokmatar	6	LT-09	HH	HH	LT	1	Phlebotomus argentipes	0	1	0	0	0	1	1
17/5/2023	Okhaldhunga	Manebhanjyang	Sokmatar	6	LT-09	HH	HH	LT	1	Culex quinquefasciatus	0	0	0	0	1	1	1
17/5/2023	Okhaldhunga	Manebhanjyang	Sokmatar	6	LT-10	HH	HH	LT	1	Phlebotomus argentipes	3	0	0	0	0	0	3
17/5/2023	Okhaldhunga	Manebhanjyang	Sokmatar	6	LT-10	HH	HH	LT	1	Phlebotomus major s.l.	0	1	0	0	0	1	1
17/5/2023	Okhaldhunga	Manebhanjyang	Sokmatar	6	LT-10	HH	HH	LT	1	Sergentomyia spp.	0	0	0	0	1	1	1
17/5/2023	Okhaldhunga	Manebhanjyang	Sokmatar	6	BG-01	NA	OD	BG	1	Culex quinquefasciatus	1	0	1	0	0	1	2
17/5/2023	Okhaldhunga	Manebhanjyang	Sokmatar	6	BG-02	NA	OD	BG	1	Sergentomyia spp.	0	1	0	0	0	1	1
17/5/2023	Okhaldhunga	Manebhanjyang	Sokmatar	6	BG-03	NA	OD	BG	1	Phlebotomus major s.l.	0	1	0	0	0	1	1
17/5/2023	Okhaldhunga	Manebhanjyang	Sokmatar	6	BG-04	NA	OD	BG	1	Phlebotomus argentipes	1	0	0	0	0	0	1
17/5/2023	Okhaldhunga	Manebhanjyang	Sokmatar	6	BG-05	NA	OD	BG	1	Phlebotomus argentipes	0	0	1	0	0	1	1
18/5/2023	Okhaldhunga	Manebhanjyang	Sokmatar	6	LT-01	HH	HH	LT	2	No collection	0	0	0	0	0	0	0
18/5/2023	Okhaldhunga	Manebhanjyang	Sokmatar	6	LT-02	HH	HH	LT	2	Phlebotomus argentipes	3	2	0	0	0	2	5
18/5/2023	Okhaldhunga	Manebhanjyang	Sokmatar	6	LT-02	HH	HH	LT	2	Sergentomyia spp.	0	2	0	0	0	2	2
18/5/2023	Okhaldhunga	Manebhanjyang	Sokmatar	6	LT-03	HH	HH	LT	2	Phlebotomus argentipes	15	5	0	0	3	8	23
18/5/2023	Okhaldhunga	Manebhanjyang	Sokmatar	6	LT-03	HH	HH	LT	2	Phlebotomus major s.l.	0	0	0	0	1	1	1
18/5/2023	Okhaldhunga	Manebhanjyang	Sokmatar	6	LT-03	HH	HH	LT	2	Sergentomyia spp.	3	2	0	0	1	3	6
18/5/2023	Okhaldhunga	Manebhanjyang	Sokmatar	6	LT-03	HH	HH	LT	2	Anopheles culicifacies	0	0	0	0	1	1	1
18/5/2023	Okhaldhunga	Manebhanjyang	Sokmatar	6	LT-03	HH	CS	ASP	2	Phlebotomus argentipes	0	0	1	0	0	1	1
18/5/2023	Okhaldhunga	Manebhanjyang	Sokmatar	6	LT-04	HH	HH	LT	2	Phlebotomus argentipes	5	1	0	0	0	1	6
18/5/2023	Okhaldhunga	Manebhanjyang	Sokmatar	6	LT-04	HH	HH	LT	2	Phlebotomus major s.l.	1	1	0	0	0	1	2
18/5/2023	Okhaldhunga	Manebhanjyang	Sokmatar	6	LT-04	HH	HH	LT	2	Sergentomyia spp.	1	0	0	0	0	0	1
18/5/2023	Okhaldhunga	Manebhanjyang	Sokmatar	6	LT-04	HH	CS	ASP	2	Phlebotomus argentipes	1	0	2	0	0	2	3
18/5/2023	Okhaldhunga	Manebhanjyang	Sokmatar	6	LT-05	HH	HH	LT	2	Phlebotomus argentipes	3	1	0	0	3	4	7
18/5/2023	Okhaldhunga	Manebhanjyang	Sokmatar	6	LT-05	HH	HH	LT	2	Phlebotomus major s.l.	2	0	0	0	0	0	2
18/5/2023	Okhaldhunga	Manebhanjyang	Sokmatar	6	LT-05	HH	HH	LT	2	Phlebotomus sp. UN7	1	0	0	0	0	0	1
18/5/2023	Okhaldhunga	Manebhanjyang	Sokmatar	6	LT-05	HH	HH	LT	2	Sergentomyia spp.	1	3	0	0	0	3	4
18/5/2023	Okhaldhunga	Manebhanjyang	Sokmatar	6	LT-05	HH	CS	ASP	2	Sergentomyia spp.	1	0	0	0	0	0	1
18/5/2023	Okhaldhunga	Manebhanjyang	Sokmatar	6	LT-06	HH	HH	LT	2	Phlebotomus argentipes	8	0	0	0	0	0	8
18/5/2023	Okhaldhunga	Manebhanjyang	Sokmatar	6	LT-06	HH	HH	LT	2	Phlebotomus major s.l.	2	1	0	0	1	2	4
18/5/2023	Okhaldhunga	Manebhanjyang	Sokmatar	6	LT-06	HH	HH	LT	2	Phlebotomus sp. UN8	1	0	0	0	0	0	1
18/5/2023	Okhaldhunga	Manebhanjyang	Sokmatar	6	LT-06	HH	HH	LT	2	Sergentomyia spp.	0	2	0	0	0	2	2
18/5/2023	Okhaldhunga	Manebhanjyang	Sokmatar	6	LT-07	HH	HH	LT	2	Phlebotomus (Adlerius) spp.	0	0	0	0	1	1	1
18/5/2023	Okhaldhunga	Manebhanjyang	Sokmatar	6	LT-07	HH	HH	LT	2	Sergentomyia spp.	1	1	0	0	0	1	2
18/5/2023	Okhaldhunga	Manebhanjyang	Sokmatar	6	LT-07	HH	HH	LT	2	Culex quinquefasciatus	1	1	0	0	0	1	2
18/5/2023	Okhaldhunga	Manebhanjyang	Sokmatar	6	LT-08	HH	HH	LT	2	Phlebotomus argentipes	23	9	0	0	7	16	39
18/5/2023	Okhaldhunga	Manebhanjyang	Sokmatar	6	LT-08	HH	HH	LT	2	Sergentomyia spp.	1	3	0	0	0	3	4
18/5/2023	Okhaldhunga	Manebhanjyang	Sokmatar	6	LT-08	HH	HH	LT	2	Anopheles pseudowillmori	0	0	1	0	0	1	1
18/5/2023	Okhaldhunga	Manebhanjyang	Sokmatar	6	LT-09	HH	HH	LT	2	Phlebotomus argentipes	1	3	0	0	0	3	4
18/5/2023	Okhaldhunga	Manebhanjyang	Sokmatar	6	LT-10	HH	HH	LT	2	Phlebotomus argentipes	0	1	0	0	0	1	1
18/5/2023	Okhaldhunga	Manebhanjyang	Sokmatar	6	BG-01	NA	OD	BG	2	Aedes sp.	0	1	0	0	0	1	1
18/5/2023	Okhaldhunga	Manebhanjyang	Sokmatar	6	BG-02	NA	OD	BG	2	Phlebotomus argentipes	1	0	0	0	0	0	1
18/5/2023	Okhaldhunga	Manebhanjyang	Sokmatar	6	BG-03	NA	OD	BG	2	Culex quinquefasciatus	0	0	0	0	1	1	1
18/5/2023	Okhaldhunga	Manebhanjyang	Sokmatar	6	BG-04	NA	OD	BG	2	Sergentomyia spp.	1	4	0	0	0	4	5
18/5/2023	Okhaldhunga	Manebhanjyang	Sokmatar	6	BG-05	NA	OD	BG	2	No collection	0	0	0	0	0	0	0
24/5/2023	Sankhuwasabha	Khandbari	Sanguri Tole	9	LT-01	HH	HH	LT	1	Culex quinquefasciatus	3	15	0	0	0	15	18
24/5/2023	Sankhuwasabha	Khandbari	Sanguri Tole	9	LT-01	HH	CS	ASP	1	Culex quinquefasciatus	0	0	1	0	0	1	1
24/5/2023	Sankhuwasabha	Khandbari	Sanguri Tole	9	LT-01	HH	CS	ASP	1	Armegeres subalbatus	0	0	0	1	0	1	1
24/5/2023	Sankhuwasabha	Khandbari	Sanguri Tole	9	LT-02	HH	HH	LT	1	Culex quinquefasciatus	15	62	1	0	3	66	81
24/5/2023	Sankhuwasabha	Khandbari	Sanguri Tole	9	LT-02	HH	HH	LT	1	Culex fuscocephala	0	2	0	0	0	2	2
24/5/2023	Sankhuwasabha	Khandbari	Sanguri Tole	9	LT-02	HH	HH	ASP	1	Culex quinquefasciatus	0	0	2	0	0	2	2
24/5/2023	Sankhuwasabha	Khandbari	Sanguri Tole	9	LT-03	HH	HH	LT	1	Phlebotomus argentipes	2	0	0	0	1	1	3
24/5/2023	Sankhuwasabha	Khandbari	Sanguri Tole	9	LT-03	HH	HH	LT	1	Sergentomyia babu	1	0	0	0	4	4	5
24/5/2023	Sankhuwasabha	Khandbari	Sanguri Tole	9	LT-03	HH	HH	LT	1	Sergentomyia iyengari	0	2	0	0	0	2	2
24/5/2023	Sankhuwasabha	Khandbari	Sanguri Tole	9	LT-03	HH	HH	LT	1	Sergentomyia spp. UN1	1	0	0	0	0	0	1
24/5/2023	Sankhuwasabha	Khandbari	Sanguri Tole	9	LT-03	HH	HH	LT	1	Culex quinquefasciatus	5	42	0	0	4	46	51
24/5/2023	Sankhuwasabha	Khandbari	Sanguri Tole	9	LT-03	HH	HH	LT	1	Culex fuscocephala	0	2	0	0	0	2	2
24/5/2023	Sankhuwasabha	Khandbari	Sanguri Tole	9	LT-03	HH	HH	LT	1	Armegeres kesseli	1	0	0	0	0	0	1
24/5/2023	Sankhuwasabha	Khandbari	Sanguri Tole	9	LT-03	HH	HH	ASP	1	Culex quinquefasciatus	0	0	2	0	0	2	2
24/5/2023	Sankhuwasabha	Khandbari	Sanguri Tole	9	LT-03	HH	HH	ASP	1	Anopheles culicifacies	0	0	1	0	0	1	1
24/5/2023	Sankhuwasabha	Khandbari	Sanguri Tole	9	LT-03	HH	HH	ASP	1	Sergentomyia babu	1	0	0	0	0	0	1
24/5/2023	Sankhuwasabha	Khandbari	Sanguri Tole	9	LT-04	HH	HH	LT	1	Sergentomyia babu	0	0	1	0	0	1	1
24/5/2023	Sankhuwasabha	Khandbari	Sanguri Tole	9	LT-04	HH	HH	LT	1	Culex quinquefasciatus	31	22	0	0	1	23	54
24/5/2023	Sankhuwasabha	Khandbari	Sanguri Tole	9	LT-04	HH	HH	LT	1	Culex fuscocephala	0	0	0	0	2	2	2
24/5/2023	Sankhuwasabha	Khandbari	Sanguri Tole	9	LT-04	HH	HH	LT	1	Armegeres kesseli	0	1	0	0	0	1	1
24/5/2023	Sankhuwasabha	Khandbari	Sanguri Tole	9	LT-05	HH	HH	LT	1	Culex quinquefasciatus	4	0	0	0	0	0	4
24/5/2023	Sankhuwasabha	Khandbari	Sanguri Tole	9	LT-05	HH	HH	ASP	1	Sergentomyia babu	6	2	0	0	0	2	8
24/5/2023	Sankhuwasabha	Khandbari	Sanguri Tole	9	LT-06	HH	HH	ASP	1	Culex quinquefasciatus	0	0	5	0	0	5	5
24/5/2023	Sankhuwasabha	Khandbari	Sanguri Tole	9	LT-07	HH	HH	LT	1	Sergentomyia spp. UN2	1	0	0	0	0	0	1
24/5/2023	Sankhuwasabha	Khandbari	Sanguri Tole	9	LT-07	HH	HH	LT	1	Culex quinquefasciatus	4	12	0	0	1	13	17
24/5/2023	Sankhuwasabha	Khandbari	Sanguri Tole	9	LT-07	HH	HH	LT	1	Culex fuscocephala	0	1	0	0	0	1	1
24/5/2023	Sankhuwasabha	Khandbari	Sanguri Tole	9	LT-08	HH	HH	LT	1	Phlebotomus argentipes	1	0	0	0	0	0	1
24/5/2023	Sankhuwasabha	Khandbari	Sanguri Tole	9	LT-08	HH	HH	LT	1	Phlebotomus major s.l.	0	1	0	0	0	1	1
24/5/2023	Sankhuwasabha	Khandbari	Sanguri Tole	9	LT-08	HH	HH	LT	1	Culex quinquefasciatus	1	5	0	0	0	5	6
24/5/2023	Sankhuwasabha	Khandbari	Sanguri Tole	9	LT-08	HH	HH	ASP	1	Culex quinquefasciatus	1	6	0	0	0	6	7
24/5/2023	Sankhuwasabha	Khandbari	Sanguri Tole	9	LT-09	HH	HH	LT	1	Culex quinquefasciatus	0	0	0	0	2	2	2
24/5/2023	Sankhuwasabha	Khandbari	Sanguri Tole	9	LT-09	HH	HH	ASP	1	Culex quinquefasciatus	0	0	2	0	0	2	2
24/5/2023	Sankhuwasabha	Khandbari	Sanguri Tole	9	LT-09	HH	HH	ASP	1	Sergentomyia babu	0	1	0	0	0	1	1
24/5/2023	Sankhuwasabha	Khandbari	Sanguri Tole	9	LT-10	HH	HH	LT	1	Culex quinquefasciatus	1	1	0	0	1	2	3
24/5/2023	Sankhuwasabha	Khandbari	Sanguri Tole	9	LT-10	HH	CB	ASP	1	Armegeres kesseli	0	0	17	0	0	17	17
24/5/2023	Sankhuwasabha	Khandbari	Sanguri Tole	9	LT-10	HH	CB	ASP	1	Culex quinquefasciatus	0	0	2	0	0	2	2
24/5/2023	Sankhuwasabha	Khandbari	Sanguri Tole	9	LT-10	HH	CB	ASP	1	Anopheles annularis	0	0	2	0	0	2	2
24/5/2023	Sankhuwasabha	Khandbari	Sanguri Tole	9	LT-10	HH	CB	ASP	1	Anopheles culicifacies	0	0	1	0	0	1	1
24/5/2023	Sankhuwasabha	Khandbari	Sanguri Tole	9	LT-10	HH	CB	ASP	1	Aedes albopictus	0	0	1	0	0	1	1
24/5/2023	Sankhuwasabha	Khandbari	Sanguri Tole	9	LT-10	HH	CB	ASP	1	Phlebotomus argentipes	1	0	0	0	0	0	1
24/5/2023	Sankhuwasabha	Khandbari	Sanguri Tole	9	LT-10	HH	CS	ASP	1	Culex quinquefasciatus	0	1	8	0	0	9	9
25/5/2023	Sankhuwasabha	Khandbari	Sanguri Tole	9	LT-01	HH	HH	LT	2	Culex quinquefasciatus	41	58	3	0	2	63	104
25/5/2023	Sankhuwasabha	Khandbari	Sanguri Tole	9	LT-01	HH	HH	LT	2	Armegeres subalbatus	1	0	0	0	0	0	1
25/5/2023	Sankhuwasabha	Khandbari	Sanguri Tole	9	LT-01	HH	HH	LT	2	Anopheles culicifacies	0	1	0	0	0	1	1
25/5/2023	Sankhuwasabha	Khandbari	Sanguri Tole	9	LT-01	HH	HH	LT	2	Anopheles vagus	0	0	1	0	0	1	1
25/5/2023	Sankhuwasabha	Khandbari	Sanguri Tole	9	LT-01	HH	HH	ASP	2	Culex quinquefasciatus	0	0	1	0	0	1	1
25/5/2023	Sankhuwasabha	Khandbari	Sanguri Tole	9	LT-02	HH	HH	LT	2	Culex quinquefasciatus	27	72	11	1	7	91	118
25/5/2023	Sankhuwasabha	Khandbari	Sanguri Tole	9	LT-02	HH	HH	LT	2	Culex fuscocephala	6	10	0	0	2	12	18
25/5/2023	Sankhuwasabha	Khandbari	Sanguri Tole	9	LT-02	HH	HH	LT	2	Armegeres subalbatus	0	1	0	0	0	1	1
25/5/2023	Sankhuwasabha	Khandbari	Sanguri Tole	9	LT-02	HH	HH	ASP	2	Sergentomyia babu	0	1	0	0	1	2	2
25/5/2023	Sankhuwasabha	Khandbari	Sanguri Tole	9	LT-03	HH	HH	LT	2	Culex quinquefasciatus	42	64	0	0	1	65	107
25/5/2023	Sankhuwasabha	Khandbari	Sanguri Tole	9	LT-03	HH	HH	ASP	2	Culex quinquefasciatus	2	0	0	0	0	0	2
25/5/2023	Sankhuwasabha	Khandbari	Sanguri Tole	9	LT-04	HH	HH	LT	2	Culex quinquefasciatus	14	28	0	6	4	38	52
25/5/2023	Sankhuwasabha	Khandbari	Sanguri Tole	9	LT-04	HH	HH	LT	2	Culex fuscocephala	0	1	0	0	0	1	1
25/5/2023	Sankhuwasabha	Khandbari	Sanguri Tole	9	LT-04	HH	HH	LT	2	Armegeres kesseli	0	1	0	0	0	1	1
25/5/2023	Sankhuwasabha	Khandbari	Sanguri Tole	9	LT-04	HH	CS	ASP	2	Culex quinquefasciatus	0	0	1	0	0	1	1
25/5/2023	Sankhuwasabha	Khandbari	Sanguri Tole	9	LT-04	HH	CS	ASP	2	Culex fuscocephala	0	0	1	0	0	1	1
25/5/2023	Sankhuwasabha	Khandbari	Sanguri Tole	9	LT-05	HH	HH	LT	2	Culex quinquefasciatus	6	0	1	0	0	1	7
25/5/2023	Sankhuwasabha	Khandbari	Sanguri Tole	9	LT-05	HH	HH	ASP	2	Sergentomyia babu	3	0	0	0	0	0	3
25/5/2023	Sankhuwasabha	Khandbari	Sanguri Tole	9	LT-06	HH	HH	LT	2	Culex quinquefasciatus	0	4	0	0	0	4	4
25/5/2023	Sankhuwasabha	Khandbari	Sanguri Tole	9	LT-06	HH	HH	LT	2	Sergentomyia spp.	0	1	0	0	0	1	1
25/5/2023	Sankhuwasabha	Khandbari	Sanguri Tole	9	LT-06	HH	HH	ASP	2	Culex quinquefasciatus	0	0	4	0	0	4	4
25/5/2023	Sankhuwasabha	Khandbari	Sanguri Tole	9	LT-07	HH	HH	LT	2	Culex quinquefasciatus	1	1	3	0	2	6	7
25/5/2023	Sankhuwasabha	Khandbari	Sanguri Tole	9	LT-07	HH	HH	LT	2	Phlebotomus argentipes	0	1	0	0	1	2	2
25/5/2023	Sankhuwasabha	Khandbari	Sanguri Tole	9	LT-07	HH	HH	LT	2	Sergentomyia babu	0	2	0	0	1	3	3
25/5/2023	Sankhuwasabha	Khandbari	Sanguri Tole	9	LT-07	HH	HH	ASP	2	Culex quinquefasciatus	0	0	4	0	0	4	4
25/5/2023	Sankhuwasabha	Khandbari	Sanguri Tole	9	LT-08	HH	HH	LT	2	Culex quinquefasciatus	2	8	0	0	0	8	10
25/5/2023	Sankhuwasabha	Khandbari	Sanguri Tole	9	LT-08	HH	HH	LT	2	Anopheles vagus	0	0	0	0	1	1	1
25/5/2023	Sankhuwasabha	Khandbari	Sanguri Tole	9	LT-08	HH	HH	LT	2	Anopheles culicifacies	0	0	0	0	1	1	1
25/5/2023	Sankhuwasabha	Khandbari	Sanguri Tole	9	LT-08	HH	CS	ASP	2	Culex quinquefasciatus	0	1	6	0	0	7	7
25/5/2023	Sankhuwasabha	Khandbari	Sanguri Tole	9	LT-09	HH	HH	LT	2	Culex quinquefasciatus	6	0	0	0	0	0	6
25/5/2023	Sankhuwasabha	Khandbari	Sanguri Tole	9	LT-09	HH	HH	ASP	2	Culex quinquefasciatus	0	0	3	0	0	3	3
25/5/2023	Sankhuwasabha	Khandbari	Sanguri Tole	9	LT-09	HH	HH	ASP	2	Armegeres subalbatus	0	1	0	0	0	1	1
25/5/2023	Sankhuwasabha	Khandbari	Sanguri Tole	9	LT-10	HH	HH	LT	2	Culex quinquefasciatus	3	2	0	0	1	3	6
25/5/2023	Sankhuwasabha	Khandbari	Sanguri Tole	9	LT-10	HH	HH	LT	2	Armegeres kesseli	2	0	0	0	0	0	2
25/5/2023	Sankhuwasabha	Khandbari	Sanguri Tole	9	LT-10	HH	HH	LT	2	Anopheles vagus	0	0	0	0	1	1	1
25/5/2023	Sankhuwasabha	Khandbari	Sanguri Tole	9	LT-10	HH	HH	ASP	2	Culex quinquefasciatus	0	1	8	0	0	9	9
26/5/2023	Sankhuwasabha	Chainpur	Makhpa	10	LT-01	HH	HH	LT	1	Phlebotomus major s.l.	0	1	0	0	0	1	1
26/5/2023	Sankhuwasabha	Chainpur	Makhpa	10	LT-01	HH	HH	LT	1	Culex quinquefasciatus	0	0	0	0	1	1	1
26/5/2023	Sankhuwasabha	Chainpur	Makhpa	10	LT-02	HH	HH	LT	1	Phlebotomus argentipes	4	0	0	0	0	0	4
26/5/2023	Sankhuwasabha	Chainpur	Makhpa	10	LT-02	HH	HH	LT	1	Culex quinquefasciatus	17	7	0	0	2	9	26
26/5/2023	Sankhuwasabha	Chainpur	Makhpa	10	LT-03	HH	HH	LT	1	Culex quinquefasciatus	1	0	1	0	1	2	3
26/5/2023	Sankhuwasabha	Chainpur	Makhpa	10	LT-03	HH	HH	LT	1	Culex fuscocephala	0	1	0	0	1	2	2
26/5/2023	Sankhuwasabha	Chainpur	Makhpa	10	LT-04	HH	HH	LT	1	Culex quinquefasciatus	2	0	0	0	1	1	3
26/5/2023	Sankhuwasabha	Chainpur	Makhpa	10	LT-05	HH	HH	LT	1	No collection	0	0	0	0	0	0	0
26/5/2023	Sankhuwasabha	Chainpur	Makhpa	10	LT-06	HH	HH	LT	1	Phlebotomus argentipes	1	1	0	0	0	1	2
26/5/2023	Sankhuwasabha	Chainpur	Makhpa	10	LT-06	HH	HH	LT	1	Culex quinquefasciatus	0	1	0	0	1	2	2
26/5/2023	Sankhuwasabha	Chainpur	Makhpa	10	LT-07	HH	HH	LT	1	Phlebotomus argentipes	1	0	0	0	0	0	1
26/5/2023	Sankhuwasabha	Chainpur	Makhpa	10	LT-07	HH	HH	LT	1	Culex quinquefasciatus	1	2	0	0	1	3	4
26/5/2023	Sankhuwasabha	Chainpur	Makhpa	10	LT-08	HH	HH	LT	1	Phlebotomus argentipes	0	1	0	0	1	2	2
26/5/2023	Sankhuwasabha	Chainpur	Makhpa	10	LT-08	HH	HH	LT	1	Culex quinquefasciatus	3	1	0	0	7	8	11
26/5/2023	Sankhuwasabha	Chainpur	Makhpa	10	LT-08	HH	CS	ASP	1	Phlebotomus argentipes	1	1	0	0	0	1	2
26/5/2023	Sankhuwasabha	Chainpur	Makhpa	10	LT-09	HH	HH	LT	1	Culex quinquefasciatus	1	2	0	0	0	2	3
26/5/2023	Sankhuwasabha	Chainpur	Makhpa	10	LT-09	HH	CS	ASP	1	Phlebotomus argentipes	0	1	0	0	2	3	3
26/5/2023	Sankhuwasabha	Chainpur	Makhpa	10	LT-10	HH	HH	LT	1	No collection	0	0	0	0	0	0	0
27/5/2023	Sankhuwasabha	Chainpur	Makhpa	10	LT-01	HH	HH	LT	2	No collection	0	0	0	0	0	0	0
27/5/2023	Sankhuwasabha	Chainpur	Makhpa	10	LT-02	HH	HH	LT	2	No collection	0	0	0	0	0	0	0
27/5/2023	Sankhuwasabha	Chainpur	Makhpa	10	LT-03	HH	HH	LT	2	No collection	0	0	0	0	0	0	0
27/5/2023	Sankhuwasabha	Chainpur	Makhpa	10	LT-04	HH	HH	LT	2	Culex quinquefasciatus	0	1	0	0	0	1	1
27/5/2023	Sankhuwasabha	Chainpur	Makhpa	10	LT-05	HH	HH	LT	2	No collection	0	0	0	0	0	0	0
27/5/2023	Sankhuwasabha	Chainpur	Makhpa	10	LT-06	HH	HH	LT	2	Phlebotomus major s.l.	0	0	0	0	1	1	1
27/5/2023	Sankhuwasabha	Chainpur	Makhpa	10	LT-06	HH	HH	LT	2	Culex quinquefasciatus	0	1	0	0	0	1	1
27/5/2023	Sankhuwasabha	Chainpur	Makhpa	10	LT-06	HH	CS	ASP	2	Phlebotomus argentipes	3	0	1	0	2	3	6
27/5/2023	Sankhuwasabha	Chainpur	Makhpa	10	LT-07	HH	HH	LT	2	Phlebotomus major s.l.	0	0	0	0	1	1	1
27/5/2023	Sankhuwasabha	Chainpur	Makhpa	10	LT-08	HH	HH	LT	2	Phlebotomus argentipes	1	0	0	0	0	0	1
27/5/2023	Sankhuwasabha	Chainpur	Makhpa	10	LT-08	HH	HH	LT	2	Sergentomyia spp.	1	0	0	0	0	0	1
27/5/2023	Sankhuwasabha	Chainpur	Makhpa	10	LT-08	HH	HH	LT	2	Culex quinquefasciatus	1	0	0	0	0	0	1
27/5/2023	Sankhuwasabha	Chainpur	Makhpa	10	LT-08	HH	CS	ASP	2	Phlebotomus argentipes	0	0	1	0	1	2	2
27/5/2023	Sankhuwasabha	Chainpur	Makhpa	10	LT-08	HH	CS	ASP	2	Anopheles annularis	0	0	1	0	0	1	1
27/5/2023	Sankhuwasabha	Chainpur	Makhpa	10	LT-09	HH	HH	LT	2	Culex quinquefasciatus	25	10	0	0	4	14	39
27/5/2023	Sankhuwasabha	Chainpur	Makhpa	10	LT-09	HH	HH	LT	2	Culex fuscocephala	0	2	0	0	1	3	3
27/5/2023	Sankhuwasabha	Chainpur	Makhpa	10	LT-09	HH	CS	ASP	2	Phlebotomus argentipes	0	1	1	0	1	3	3
27/5/2023	Sankhuwasabha	Chainpur	Makhpa	10	LT-09	HH	CS	ASP	2	Anopheles subpictus	0	2	1	0	0	3	3
27/5/2023	Sankhuwasabha	Chainpur	Makhpa	10	LT-09	HH	CS	ASP	2	Anopheles culicifacies	0	0	1	0	0	1	1
27/5/2023	Sankhuwasabha	Chainpur	Makhpa	10	LT-09	HH	CS	ASP	2	Culex quinquefasciatus	0	0	1	0	0	1	1
27/5/2023	Sankhuwasabha	Chainpur	Makhpa	10	LT-10	HH	HH	LT	2	Phlebotomus argentipes	1	0	0	0	0	0	1
28/5/2023	Sunsari	Dharan	Arun Tole	8	LT-01	HH	HH	LT	1	Culex quinquefasciatus	2	0	0	0	0	0	2
28/5/2023	Sunsari	Dharan	Arun Tole	8	LT-01	HH	CS	ASP	1	Anopheles subpictus	0	0	1	0	0	1	1
28/5/2023	Sunsari	Dharan	Arun Tole	8	LT-01	HH	CS	ASP	1	Anopheles culicifacies	0	0	1	0	0	1	1
28/5/2023	Sunsari	Dharan	Arun Tole	8	LT-01	HH	CS	ASP	1	Anopheles stephensi	0	0	1	0	0	1	1
28/5/2023	Sunsari	Dharan	Arun Tole	8	LT-01	HH	CS	ASP	1	Armegeres subalbatus	0	0	1	0	0	1	1
28/5/2023	Sunsari	Dharan	Arun Tole	8	LT-02	HH	HH	LT	1	No collection	0	0	0	0	0	0	0
28/5/2023	Sunsari	Dharan	Arun Tole	8	LT-03	HH	HH	LT	1	No collection	0	0	0	0	0	0	0
28/5/2023	Sunsari	Dharan	Arun Tole	8	LT-04	HH	HH	LT	1	Culex quinquefasciatus	2	1	0	0	0	1	3
28/5/2023	Sunsari	Dharan	Arun Tole	8	LT-05	HH	HH	LT	1	Phlebotomus argentipes	1	0	0	0	0	0	1
28/5/2023	Sunsari	Dharan	Arun Tole	8	LT-05	HH	HH	LT	1	Culex quinquefasciatus	6	0	0	0	3	3	9
28/5/2023	Sunsari	Dharan	Arun Tole	8	LT-05	HH	HH	LT	1	Culex fuscocephala	0	1	0	0	0	1	1
28/5/2023	Sunsari	Dharan	Arun Tole	8	LT-06	HH	HH	LT	1	Culex quinquefasciatus	1	0	0	0	3	3	4
28/5/2023	Sunsari	Dharan	Arun Tole	8	LT-07	HH	HH	LT	1	Phlebotomus argentipes	1	0	0	0	0	0	1
28/5/2023	Sunsari	Dharan	Arun Tole	8	LT-07	HH	HH	LT	1	Culex quinquefasciatus	3	0	0	0	1	1	4
28/5/2023	Sunsari	Dharan	Arun Tole	8	LT-07	HH	HH	ASP	1	Sergentomyia spp.	1	1	0	0	0	1	2
28/5/2023	Sunsari	Dharan	Arun Tole	8	LT-08	HH	HH	ASP	1	Phlebotomus argentipes	0	0	1	0	0	1	1
28/5/2023	Sunsari	Dharan	Arun Tole	8	LT-08	HH	HH	ASP	1	Sergentomyia spp.	3	3	0	0	0	3	6
28/5/2023	Sunsari	Dharan	Arun Tole	8	LT-09	HH	HH	ASP	1	Culex quinquefasciatus	1	0	1	0	0	1	2
28/5/2023	Sunsari	Dharan	Arun Tole	8	LT-10	HH	HH	LT	1	Culex quinquefasciatus	1	1	0	0	1	2	3
28/5/2023	Sunsari	Dharan	Arun Tole	8	LT-10	HH	CS	ASP	1	Culex quinquefasciatus	0	1	0	1	1	3	3
29/5/2023	Sunsari	Dharan	Arun Tole	8	LT-01	HH	CS	ASP	2	Anopheles stephensi	0	0	4	0	0	4	4
29/5/2023	Sunsari	Dharan	Arun Tole	8	LT-01	HH	CS	ASP	2	Anopheles culicifacies	0	0	1	0	0	1	1
29/5/2023	Sunsari	Dharan	Arun Tole	8	LT-02	HH	HH	LT	2	Sergentomyia spp.	0	0	0	0	1	1	1
29/5/2023	Sunsari	Dharan	Arun Tole	8	LT-03	HH	HH	LT	2	No collection	0	0	0	0	0	0	0
29/5/2023	Sunsari	Dharan	Arun Tole	8	LT-04	HH	HH	LT	2	Culex quinquefasciatus	5	0	0	0	0	0	5
29/5/2023	Sunsari	Dharan	Arun Tole	8	LT-05	HH	HH	LT	2	Phlebotomus argentipes	1	0	0	0	0	0	1
29/5/2023	Sunsari	Dharan	Arun Tole	8	LT-05	HH	HH	LT	2	Culex quinquefasciatus	4	0	0	0	2	2	6
29/5/2023	Sunsari	Dharan	Arun Tole	8	LT-06	HH	HH	LT	2	Culex quinquefasciatus	7	6	0	0	1	7	14
29/5/2023	Sunsari	Dharan	Arun Tole	8	LT-06	HH	HH	LT	2	Culex fuscocephala	0	2	0	0	0	2	2
29/5/2023	Sunsari	Dharan	Arun Tole	8	LT-07	HH	HH	LT	2	Culex quinquefasciatus	2	0	0	0	0	0	2
29/5/2023	Sunsari	Dharan	Arun Tole	8	LT-07	HH	HH	LT	2	Armegeres subalbatus	2	0	0	0	0	0	2
29/5/2023	Sunsari	Dharan	Arun Tole	8	LT-07	HH	HH	ASP	2	Sergentomyia spp.	2	1	0	0	0	1	3
29/5/2023	Sunsari	Dharan	Arun Tole	8	LT-08	HH	HH	ASP	2	Culex quinquefasciatus	0	0	1	0	1	2	2
29/5/2023	Sunsari	Dharan	Arun Tole	8	LT-08	HH	HH	ASP	2	Aedes aegypti	0	0	1	0	0	1	1
29/5/2023	Sunsari	Dharan	Arun Tole	8	LT-09	HH	HH	ASP	2	Sergentomyia spp.	0	1	0	0	0	1	1
29/5/2023	Sunsari	Dharan	Arun Tole	8	LT-10	HH	HH	LT	2	Sergentomyia spp.	0	1	0	0	0	1	1
29/5/2023	Sunsari	Dharan	Arun Tole	8	LT-10	HH	HH	LT	2	Culex quinquefasciatus	4	0	1	0	0	1	5
29/5/2023	Sunsari	Dharan	Arun Tole	8	BG-1	NA	NA	BG	2	Aedes aegypti	2	1	1	0	0	2	4
29/5/2023	Sunsari	Dharan	Arun Tole	8	BG-1	NA	NA	BG	2	Aedes albopictus	0	1	0	0	0	1	1
29/5/2023	Sunsari	Dharan	Arun Tole	8	BG-1	NA	NA	BG	2	Culex quinquefasciatus	2	0	0	0	0	0	2
30/5/2023	Sunsari	Dharan	Khoriya Basti	15	LT-01	HH	HH	LT	1	Culex quinquefasciatus	0	0	0	0	1	1	1
30/5/2023	Sunsari	Dharan	Khoriya Basti	15	LT-02	HH	HH	LT	1	Sergentomyia spp	1	6	0	0	1	7	8
30/5/2023	Sunsari	Dharan	Khoriya Basti	15	LT-02	HH	HH	LT	1	Culex quinquefasciatus	0	1	0	0	0	1	1
30/5/2023	Sunsari	Dharan	Khoriya Basti	15	LT-02	HH	HH	LT	1	Aedes aegypti	0	0	1	0	0	1	1
30/5/2023	Sunsari	Dharan	Khoriya Basti	15	LT-03	HH	HH	LT	1	No collection	0	0	0	0	0	0	0
30/5/2023	Sunsari	Dharan	Khoriya Basti	15	LT-04	HH	HH	LT	1	Culex quinquefasciatus	0	0	0	0	3	3	3
30/5/2023	Sunsari	Dharan	Khoriya Basti	15	LT-05	HH	HH	LT	1	Culex quinquefasciatus	0	0	0	0	1	1	1
30/5/2023	Sunsari	Dharan	Khoriya Basti	15	LT-05	HH	HH	LT	1	Phlebotomus argentipes	2	0	0	0	0	0	2
30/5/2023	Sunsari	Dharan	Khoriya Basti	15	LT-05	HH	HH	LT	1	Sergentomyia spp.	0	1	0	0	1	2	2
30/5/2023	Sunsari	Dharan	Khoriya Basti	15	LT-05	HH	HH	ASP	1	Sergentomyia spp.	1	2	0	0	0	2	3
30/5/2023	Sunsari	Dharan	Khoriya Basti	15	LT-06	HH	HH	LT	1	Phlebotomus argentipes	0	0	0	0	1	1	1
30/5/2023	Sunsari	Dharan	Khoriya Basti	15	LT-06	HH	HH	LT	1	Culex quinquefasciatus	0	1	0	0	2	3	3
30/5/2023	Sunsari	Dharan	Khoriya Basti	15	LT-06	HH	HH	LT	1	Sergentomyia spp.	1	10	0	0	0	10	11
30/5/2023	Sunsari	Dharan	Khoriya Basti	15	LT-06	HH	HH	ASP	1	Sergentomyia spp.	5	3	0	0	0	3	8
30/5/2023	Sunsari	Dharan	Khoriya Basti	15	LT-07	HH	HH	ASP	1	Sergentomyia spp.	1	2	0	0	0	2	3
30/5/2023	Sunsari	Dharan	Khoriya Basti	15	LT-08	HH	HH	LT	1	Sergentomyia babu	0	7	0	0	1	8	8
30/5/2023	Sunsari	Dharan	Khoriya Basti	15	LT-08	HH	HH	LT	1	Culex quinquefasciatus	12	6	0	0	0	6	18
30/5/2023	Sunsari	Dharan	Khoriya Basti	15	LT-08	HH	HH	LT	1	Anopheles stephensi	0	0	0	0	1	1	1
30/5/2023	Sunsari	Dharan	Khoriya Basti	15	LT-09	HH	HH	LT	1	Sergentomyia spp.	2	0	0	0	0	0	2
30/5/2023	Sunsari	Dharan	Khoriya Basti	15	LT-09	HH	HH	LT	1	Culex quinquefasciatus	4	2	0	0	1	3	7
30/5/2023	Sunsari	Dharan	Khoriya Basti	15	LT-09	HH	HH	ASP	1	Culex quinquefasciatus	0	0	3	0	0	3	3
30/5/2023	Sunsari	Dharan	Khoriya Basti	15	LT-10	HH	HH	LT	1	Sergentomyia spp.	1	2	0	0	1	3	4
30/5/2023	Sunsari	Dharan	Khoriya Basti	15	LT-10	HH	HH	LT	1	Culex quinquefasciatus	2	1	0	0	0	1	3
30/5/2023	Sunsari	Dharan	Khoriya Basti	15	LT-10	HH	HH	ASP	1	Culex quinquefasciatus	0	0	1	0	0	1	1
31/5/2023	Sunsari	Dharan	Khoriya Basti	15	LT-01	HH	HH	LT	2	Sergentomyia spp.	0	4	0	0	3	7	7
31/5/2023	Sunsari	Dharan	Khoriya Basti	15	LT-01	HH	HH	LT	2	Culex quinquefasciatus	0	0	0	0	1	1	1
31/5/2023	Sunsari	Dharan	Khoriya Basti	15	LT-01	HH	HH	LT	2	Armegeres subalbatus	0	1	0	0	0	1	1
31/5/2023	Sunsari	Dharan	Khoriya Basti	15	LT-01	HH	HH	LT	2	Aedes aegypti	1	0	0	0	0	0	1
31/5/2023	Sunsari	Dharan	Khoriya Basti	15	LT-02	HH	HH	LT	2	Sergentomyia spp.	2	9	0	0	2	11	13
31/5/2023	Sunsari	Dharan	Khoriya Basti	15	LT-02	HH	HH	LT	2	Culex quinquefasciatus	0	2	1	0	0	3	3
31/5/2023	Sunsari	Dharan	Khoriya Basti	15	LT-02	HH	HH	LT	2	Armegeres subalbatus	0	1	0	0	0	1	1
31/5/2023	Sunsari	Dharan	Khoriya Basti	15	LT-03	HH	HH	LT	2	Sergentomyia spp.	5	2	0	0	3	5	10
31/5/2023	Sunsari	Dharan	Khoriya Basti	15	LT-04	HH	HH	LT	2	Sergentomyia spp.	0	1	0	0	1	2	2
31/5/2023	Sunsari	Dharan	Khoriya Basti	15	LT-04	HH	HH	LT	2	Culex quinquefasciatus	8	0	0	0	1	1	9
31/5/2023	Sunsari	Dharan	Khoriya Basti	15	LT-04	HH	HH	LT	2	Culex fuscocephala	0	1	0	0	0	1	1
31/5/2023	Sunsari	Dharan	Khoriya Basti	15	LT-04	HH	HH	LT	2	Mansonia uniformis	0	1	0	0	0	1	1
31/5/2023	Sunsari	Dharan	Khoriya Basti	15	LT-04	HH	HH	LT	2	Aedes aegypti	1	0	0	0	1	1	2
31/5/2023	Sunsari	Dharan	Khoriya Basti	15	LT-04	HH	HH	ASP	2	Sergentomyia spp.	2	2	0	0	0	2	4
31/5/2023	Sunsari	Dharan	Khoriya Basti	15	LT-05	HH	HH	LT	2	Sergentomyia spp.	2	2	0	0	2	4	6
31/5/2023	Sunsari	Dharan	Khoriya Basti	15	LT-05	HH	HH	LT	2	Culex quinquefasciatus	1	0	0	0	1	1	2
31/5/2023	Sunsari	Dharan	Khoriya Basti	15	LT-05	HH	HH	LT	2	Culex vagans	0	1	0	0	0	1	1
31/5/2023	Sunsari	Dharan	Khoriya Basti	15	LT-05	HH	HH	LT	2	Aedes aegypti	0	1	0	0	0	1	1
31/5/2023	Sunsari	Dharan	Khoriya Basti	15	LT-05	HH	HH	ASP	2	Sergentomyia spp.	1	2	2	0	0	4	5
31/5/2023	Sunsari	Dharan	Khoriya Basti	15	LT-06	HH	HH	LT	2	Sergentomyia spp.	4	14	0	0	1	15	19
31/5/2023	Sunsari	Dharan	Khoriya Basti	15	LT-06	HH	HH	LT	2	Culex quinquefasciatus	2	0	1	0	0	1	3
31/5/2023	Sunsari	Dharan	Khoriya Basti	15	LT-06	HH	HH	ASP	2	Sergentomyia spp.	2	5	0	0	0	5	7
31/5/2023	Sunsari	Dharan	Khoriya Basti	15	LT-07	HH	HH	LT	2	Sergentomyia spp.	1	1	0	0	1	2	3
31/5/2023	Sunsari	Dharan	Khoriya Basti	15	LT-07	HH	HH	LT	2	Anopheles culicifacies	0	0	1	0	0	1	1
31/5/2023	Sunsari	Dharan	Khoriya Basti	15	LT-07	HH	HH	ASP	2	Aedes aegypti	0	0	1	0	0	1	1
31/5/2023	Sunsari	Dharan	Khoriya Basti	15	LT-07	HH	HH	ASP	2	Culex quinquefasciatus	0	0	1	0	0	1	1
31/5/2023	Sunsari	Dharan	Khoriya Basti	15	LT-07	HH	HH	ASP	2	Sergentomyia spp.	1	0	0	0	1	1	2
31/5/2023	Sunsari	Dharan	Khoriya Basti	15	LT-08	HH	HH	LT	2	Phlebotomus argentipes	0	1	0	0	0	1	1
31/5/2023	Sunsari	Dharan	Khoriya Basti	15	LT-08	HH	HH	LT	2	Sergentomyia spp.	6	9	0	0	3	12	18
31/5/2023	Sunsari	Dharan	Khoriya Basti	15	LT-08	HH	HH	LT	2	Culex quinquefasciatus	5	1	0	0	0	1	6
31/5/2023	Sunsari	Dharan	Khoriya Basti	15	LT-09	HH	HH	LT	2	Phlebotomus argentipes	0	1	0	0	0	1	1
31/5/2023	Sunsari	Dharan	Khoriya Basti	15	LT-09	HH	HH	LT	2	Culex quinquefasciatus	2	1	0	0	0	1	3
31/5/2023	Sunsari	Dharan	Khoriya Basti	15	LT-09	HH	HH	LT	2	Sergentomyia spp.	0	3	1	0	0	4	4
31/5/2023	Sunsari	Dharan	Khoriya Basti	15	LT-10	HH	HH	LT	2	Sergentomyia spp.	0	3	0	0	0	3	3
31/5/2023	Sunsari	Dharan	Khoriya Basti	15	LT-10	HH	HH	LT	2	Culex quinquefasciatus	4	0	0	0	0	0	4
31/5/2023	Sunsari	Dharan	Khoriya Basti	15	BG-1	NA	NA	BG	2	Sergentomyia spp.	0	1	0	0	0	1	1
31/5/2023	Sunsari	Dharan	Khoriya Basti	15	BG-1	NA	NA	BG	2	Armegeres subalbatus	0	0	1	0	0	1	1
31/5/2023	Sunsari	Dharan	Khoriya Basti	15	BG-1	NA	NA	BG	2	Culex quinquefasciatus	1	0	0	0	1	1	2
31/5/2023	Sunsari	Dharan	Khoriya Basti	15	BG-1	NA	NA	BG	2	Aedes aegypti	1	0	0	0	0	0	1
